# Supplementary material for: Demethylation alters transcriptome profiling of buds and leaves in ‘Kyoho’ grape
Source: BMC Plant Biol. 2020 Dec 4;20:544. doi: 10.1186/s12870-020-02754-0 (PMC7716455; doi:10.1186/s12870-020-02754-0)
Supplement: Supplementary file 2 — Additional file 2: Table S1. All the identified DEGs in bud and leaf. Table S2. GO enrichment analysis of DEGs. Table S3. KEGG enrichment analysis of DEGs of grapevine buds and leaves. Table S4. List of DEGs in different metabolism pathways. Table S5. List of hormone-related DEGs. Table S6. List of primers for qRT-PCR analysis. [file 12870_2020_2754_MOESM2_ESM.xlsx]

## Sheet: Table S1
Table S1. All the identified DEGs in bud and leaf.
Buds								Leaves
gene_id	5AB	BCK	log2FoldChange	pvalue	padj	tf_family	gene_description	gene_id	5AB	BCK	log2FoldChange	pvalue	padj	tf_family	gene_description
VIT_201s0010g02460	59485.2	1184.32	5.65046	0	0	-	PF02800:Glyceraldehyde 3-phosphate dehydrogenase, C-terminal domain|PF00044:Glyceraldehyde 3-phosphate dehydrogenase, NAD binding domain	VIT_217s0000g04750	15475.4	245.52	5.97776	5.22108e-131	1.18357e-126	UDPGT	PF00201:UDP-glucoronosyl and UDP-glucosyl transferase
VIT_218s0001g06150	477.188	8906.34	-4.22043	0	0	-	PF04674:Phosphate-induced protein 1 conserved region	VIT_211s0016g00660	4747.25	13.0482	8.51576	4.57682e-127	5.1876e-123	AP2	PF00847:AP2 domain
VIT_206s0004g01020	50797.5	3113.85	4.02807	0	0	-	-	VIT_206s0004g04010	4748.28	438.612	3.4361	6.26583e-108	4.73467e-104	Exo70	PF03081:Exo70 exocyst complex subunit
VIT_202s0025g04460	893.678	13017.8	-3.86416	0	0	AP2	PF00847:AP2 domain	VIT_217s0000g04400	314.914	3232.33	-3.35977	4.4963e-105	2.54816e-101	Pkinase	PF13947:Wall-associated receptor kinase galacturonan-binding|PF00069:Protein kinase domain
VIT_218s0001g06170	540.14	10979.9	-4.34392	0	0	-	PF04674:Phosphate-induced protein 1 conserved region	VIT_203s0063g00460	2775.52	5.1841	9.06859	2.50874e-90	1.13741e-86	AP2	PF00847:AP2 domain
VIT_203s0063g00460	764.65	12077.8	-3.98222	0	0	AP2	PF00847:AP2 domain	VIT_206s0004g04180	10872.5	462.123	4.55628	2.42726e-87	9.17057e-84	-	PF13912:C2H2-type zinc finger
VIT_217s0000g02970	40450.1	1292.13	4.9681	0	0	MatE	PF01554:MatE	VIT_201s0011g02000	34.9029	615.076	-4.13996	5.6424e-81	1.82725e-77	Peptidase_S10	PF00450:Serine carboxypeptidase
VIT_218s0001g01030	702.763	8293.21	-3.55972	0	0	-	PF13905:Thioredoxin-like	VIT_208s0105g00190	1363.45	15.8974	6.4261	6.58059e-80	1.86469e-76	U-box	PF04564:U-box domain
VIT_204s0044g00270	25736	1267.91	4.34361	0	0	FAD_binding_3	PF01494:FAD binding domain	VIT_203s0038g03410	267.428	3367.38	-3.65505	1.8872e-79	4.75344e-76	NAM	PF02365:No apical meristem (NAM) protein
VIT_216s0013g02160	23632.7	2071.12	3.51244	0	0	-	-	VIT_218s0157g00170	216.69	1390.76	-2.68185	5.04319e-77	1.14324e-73	-	PF04863:Alliinase EGF-like domain|PF04864:Allinase
VIT_203s0017g02110	27062.9	78.8023	8.42409	0	0	UDPGT	PF00201:UDP-glucoronosyl and UDP-glucosyl transferase	VIT_218s0001g06170	2229.1	16.3199	7.10038	1.09655e-74	2.25979e-71	-	PF04674:Phosphate-induced protein 1 conserved region
VIT_212s0028g03240	28049.2	19.676	10.4809	0	0	Aminotran_1_2	PF00155:Aminotransferase class I and II	VIT_200s0187g00080	344.94	3140.38	-3.18657	5.31422e-74	1.0039e-70	-	-
VIT_214s0219g00110	19472.8	234.289	6.37723	0	0	-	-	VIT_216s0022g00960	2813.94	237.657	3.56669	8.47192e-73	1.47731e-69	-	PF04043:Plant invertase/pectin methylesterase inhibitor
VIT_201s0146g00440	25580.2	259.65	6.62327	0	0	-	PF11443:Domain of unknown function (DUF2828)	VIT_218s0122g00300	2353.92	66.2217	5.15329	5.1883e-72	8.40098e-69	-	PF14009:Domain of unknown function (DUF4228)
VIT_203s0017g01990	15402.8	34.5698	8.79973	0	0	UDPGT	PF00201:UDP-glucoronosyl and UDP-glucosyl transferase	VIT_209s0002g02990	147.302	1282.5	-3.12223	9.56076e-72	1.44489e-68	Pkinase_Tyr	PF07714:Protein tyrosine kinase|PF12819:Carbohydrate-binding protein of the ER|PF13855:Leucine rich repeat
VIT_218s0001g04660	10443.5	483.901	4.43223	0	0	-	-	VIT_202s0033g01390	2674.49	30.3687	6.45655	7.64035e-71	1.08249e-67	-	-
VIT_209s0002g00510	17871.6	19.4687	9.85198	0	0	Lipase_GDSL	PF00657:GDSL-like Lipase/Acylhydrolase	VIT_211s0016g01810	9216.1	294.477	4.9682	8.23862e-71	1.0986e-67	-	PF13359:DDE superfamily endonuclease
VIT_210s0116g00960	6411.87	330.877	4.27752	0	0	-	-	VIT_218s0001g12620	205.04	1517.61	-2.88752	1.12693e-68	1.41924e-65	U-box	PF04564:U-box domain|PF05804:Kinesin-associated protein (KAP)
VIT_202s0236g00010	7637.79	257.083	4.89463	0	0	-	PF14368:Probable lipid transfer	VIT_207s0005g01320	2210.88	67.6277	5.0301	1.98143e-68	2.36405e-65	-	PF14009:Domain of unknown function (DUF4228)
VIT_215s0048g00620	14032.6	17.7135	9.62739	0	0	-	-	VIT_204s0023g00920	3272.26	45.6863	6.16346	1.10566e-67	1.25321e-64	Ribonuclease_3	PF03368:Dicer dimerisation domain|PF00636:Ribonuclease III domain|PF02170:PAZ domain|PF00271:Helicase conserved C-terminal domain|PF04851:Type III restriction enzyme, res subunit
VIT_208s0007g01640	5857.72	110.704	5.72442	0	0	PfkB	PF00294:pfkB family carbohydrate kinase|PF04832:SOUL heme-binding protein	VIT_218s0001g04660	2437.39	31.1216	6.28885	1.67948e-66	1.81296e-63	-	-
VIT_208s0105g00470	9158.31	287.985	4.99165	0	0	-	PF03660:PHF5-like protein	VIT_205s0094g00350	820.078	92.8406	3.14218	4.83687e-66	4.98395e-63	-	PF14244:gag-polypeptide of LTR copia-type|PF00182:Chitinase class I
VIT_200s2579g00010	6848.84	115.404	5.88874	0	0	Aminotran_5	PF00266:Aminotransferase class-V	VIT_208s0032g00470	3389	322.437	3.39363	2.46167e-65	2.42624e-62	-	-
VIT_214s0060g02090	6931.86	133.261	5.70238	0	0	HMA	PF00403:Heavy-metal-associated domain	VIT_218s0001g06150	3823.78	67.7405	5.81971	2.94769e-65	2.78421e-62	-	PF04674:Phosphate-induced protein 1 conserved region
VIT_202s0154g00160	3886.75	73.0624	5.7319	0	0	FMO-like	PF00743:Flavin-binding monooxygenase-like	VIT_201s0146g00440	2555.66	36.9139	6.11445	4.58365e-65	4.15627e-62	-	PF11443:Domain of unknown function (DUF2828)
VIT_208s0032g00300	5831.03	96.9859	5.90832	0	0	-	PF00191:Annexin	VIT_202s0033g01400	7454.52	247.539	4.91202	1.48769e-64	1.2793e-61	AOX	PF01786:Alternative oxidase
VIT_215s0021g02060	28475.9	8.30891	11.7283	7.47235e-296	6.85381e-293	UDPGT	PF00201:UDP-glucoronosyl and UDP-glucosyl transferase	VIT_216s0100g01100	1829	26.7225	6.09561	1.52372e-64	1.2793e-61	Chal_sti_synt_N	PF02797:Chalcone and stilbene synthases, C-terminal domain|PF00195:Chalcone and stilbene synthases, N-terminal domain
VIT_219s0085g00650	4606.78	28.3965	7.34405	4.07582e-295	3.60491e-292	-	PF01545:Cation efflux family|PF16916:Dimerisation domain of Zinc Transporter	VIT_201s0010g02460	33732.6	647.1	5.70389	2.21766e-64	1.79543e-61	-	PF02800:Glyceraldehyde 3-phosphate dehydrogenase, C-terminal domain|PF00044:Glyceraldehyde 3-phosphate dehydrogenase, NAD binding domain
VIT_206s0004g01010	38914.4	4600.64	3.08047	1.16534e-289	9.95156e-287	-	PF03018:Dirigent-like protein	VIT_214s0066g01210	97.8584	886.007	-3.17859	3.24871e-64	2.53948e-61	-	PF00484:Carbonic anhydrase
VIT_205s0049g00500	2357.06	62.7458	5.22915	1.98511e-288	1.63871e-285	AP2	PF00847:AP2 domain	VIT_212s0035g00350	1174.57	36.5633	5.01098	1.66442e-63	1.25769e-60	AAA	PF00004:ATPase family associated with various cellular activities (AAA)|PF14363:Domain associated at C-terminal with AAA
VIT_202s0033g01310	4030.23	226.444	4.15229	6.61226e-283	5.28234e-280	-	PF13520:Amino acid permease	VIT_207s0129g00210	466.862	33.4343	3.80825	2.25974e-63	1.65245e-60	-	-
VIT_204s0023g00920	33658.3	1076.12	4.96718	9.70334e-283	7.50948e-280	Ribonuclease_3	PF03368:Dicer dimerisation domain|PF00636:Ribonuclease III domain|PF02170:PAZ domain|PF00271:Helicase conserved C-terminal domain|PF04851:Type III restriction enzyme, res subunit	VIT_204s0023g00830	882.63	5650.79	-2.6787	8.16905e-63	5.78701e-60	-	PF00262:Calreticulin family
VIT_203s0038g00130	8137.43	484.248	4.07013	2.24117e-282	1.68189e-279	-	-	VIT_217s0000g02370	72.054	932.853	-3.69635	2.57142e-62	1.76641e-59	Pkinase	PF00069:Protein kinase domain|PF08263:Leucine rich repeat N-terminal domain|PF13855:Leucine rich repeat
VIT_200s2607g00010	9255.54	304.867	4.9237	2.78222e-281	2.02652e-278	Aminotran_5	PF00266:Aminotransferase class-V	VIT_205s0077g01150	16562.4	3160.45	2.3898	3.87672e-62	2.58475e-59	Glyco_hydro_17	PF00332:Glycosyl hydrolases family 17
VIT_201s0137g00700	3664.77	48.7653	6.22941	7.25863e-281	5.136e-278	Lipase_GDSL	PF00657:GDSL-like Lipase/Acylhydrolase	VIT_207s0031g01040	54.6259	627.41	-3.52303	4.02451e-61	2.60662e-58	-	PF07732:Multicopper oxidase|PF00394:Multicopper oxidase|PF07731:Multicopper oxidase
VIT_218s0001g06180	144.358	3606.11	-4.63967	2.60942e-278	1.79506e-275	-	PF04674:Phosphate-induced protein 1 conserved region	VIT_216s0013g01730	37.8455	747.169	-4.30174	4.23773e-61	2.66847e-58	-	PF13855:Leucine rich repeat
VIT_206s0004g01180	8934.22	914.317	3.28853	1.58632e-277	1.06176e-274	-	PF00141:Peroxidase	novel.155	6.37979	509.035	-6.30739	4.62118e-60	2.83128e-57	-	- && - && -
VIT_214s0066g01550	12311.7	932.408	3.72299	2.11939e-276	1.38123e-273	Aldedh	PF00171:Aldehyde dehydrogenase family	VIT_200s0250g00090	165.921	952.446	-2.5212	2.66375e-58	1.58907e-55	-	-
VIT_214s0083g01110	107.755	4125.58	-5.26329	2.10641e-275	1.33757e-272	p450	PF00067:Cytochrome P450	VIT_216s0013g02160	6468.99	171.273	5.23926	3.74697e-58	2.17795e-55	-	-
VIT_202s0154g00350	9724.42	721.055	3.75323	9.60624e-273	5.94746e-270	-	PF00056:lactate/malate dehydrogenase, NAD binding domain|PF02866:lactate/malate dehydrogenase, alpha/beta C-terminal domain	VIT_218s0001g06180	1021.41	26.6639	5.26332	3.3835e-57	1.91751e-54	-	PF04674:Phosphate-induced protein 1 conserved region
VIT_212s0028g00560	9603.55	13.9276	9.42277	5.85586e-266	3.53709e-263	-	-	VIT_203s0091g00310	1541.8	255.652	2.59131	1.76383e-56	9.75226e-54	-	-
VIT_204s0023g02610	6180.13	388.962	3.98985	7.53195e-264	4.44116e-261	Abhydrolase_1	PF00561:alpha/beta hydrolase fold	VIT_217s0000g08720	1235.73	5697.03	-2.20495	1.55707e-54	8.4041e-52	Pkinase_Tyr	PF01657:Salt stress response/antifungal|PF07714:Protein tyrosine kinase
VIT_214s0083g00920	2626.09	128.058	4.35669	1.9941e-260	1.14846e-257	-	-	VIT_202s0236g00010	1339.06	171.184	2.96712	9.8444e-54	5.18983e-51	-	PF14368:Probable lipid transfer
VIT_201s0011g05920	5873.09	316.431	4.21408	1.07973e-258	6.07714e-256	-	PF03492:SAM dependent carboxyl methyltransferase	VIT_201s0011g02680	10.7945	332.414	-4.93961	2.26473e-53	1.1668e-50	-	-
VIT_214s0128g00680	6255.77	218.306	4.84248	2.91976e-257	1.60684e-254	-	PF00190:Cupin	VIT_204s0044g00270	3940.19	156.316	4.65527	2.68104e-53	1.35059e-50	FAD_binding_3	PF01494:FAD binding domain
VIT_205s0077g01570	37142.8	2910.1	3.67405	4.45065e-253	2.3961e-250	-	PF00407:Pathogenesis-related protein Bet v I family	VIT_213s0019g01366	13.6118	434.424	-5.00085	4.49267e-53	2.21401e-50	-	-
VIT_202s0236g00060	1963.22	59.0938	5.05814	6.58333e-247	3.45152e-244	-	PF14368:Probable lipid transfer	VIT_216s0013g01700	57.5294	864.28	-3.90866	7.37845e-53	3.55877e-50	LRRNT_2	PF13855:Leucine rich repeat|PF08263:Leucine rich repeat N-terminal domain
VIT_215s0048g01365	4232	400.588	3.40215	6.6898e-247	3.45152e-244	Abhydrolase_3	PF07859:alpha/beta hydrolase fold	VIT_201s0026g02400	881.62	4.51769	7.60802	1.32831e-52	6.27324e-50	-	PF13417:Glutathione S-transferase, N-terminal domain
VIT_202s0025g04300	191.935	5257.81	-4.7738	1.02024e-243	5.15637e-241	Thaumatin	PF00314:Thaumatin family	VIT_212s0028g03240	4766.76	4.75686	9.95628	1.74837e-52	8.08853e-50	Aminotran_1_2	PF00155:Aminotransferase class I and II
VIT_208s0040g00410	9626.97	1414.51	2.76705	4.32088e-240	2.14013e-237	Proteasome	PF10584:Proteasome subunit A N-terminal signature|PF00227:Proteasome subunit	VIT_215s0046g02230	3898.84	1085.3	1.84499	3.0091e-52	1.36427e-49	HMA	PF00403:Heavy-metal-associated domain
VIT_207s0005g04880	1859.42	27.1903	6.09998	1.03864e-232	5.04349e-230	GST_N	PF02798:Glutathione S-transferase, N-terminal domain|PF13410:Glutathione S-transferase, C-terminal domain	VIT_203s0038g04160	158.494	1268.96	-3.00176	3.10074e-52	1.37825e-49	-	PF03107:C1 domain
VIT_213s0019g03920	29551.1	2691.11	3.45688	5.72009e-232	2.72419e-229	GTP_EFTU	PF03143:Elongation factor Tu C-terminal domain|PF03144:Elongation factor Tu domain 2|PF00009:Elongation factor Tu GTP binding domain	VIT_211s0016g05440	42.7293	406.56	-3.2511	3.16758e-52	1.38088e-49	Pkinase	PF00069:Protein kinase domain|PF01453:D-mannose binding lectin
VIT_207s0005g01760	66.9965	1991.38	-4.8994	5.07985e-230	2.37363e-227	Acyltransferase	PF01553:Acyltransferase	VIT_200s0265g00090	4990.95	467.511	3.41623	2.87649e-50	1.23032e-47	-	PF04720:PDDEXK-like family of unknown function
novel.926	2622.82	29.1724	6.48686	3.79397e-229	1.73996e-226	-	- && - && -	novel.382	1105.75	17.7164	5.95288	9.4587e-50	3.97073e-47	-	- && - && -
VIT_204s0159g00040	9786.2	1801.32	2.44155	2.32234e-228	1.04569e-225	-	PF01124:MAPEG family	VIT_218s0122g00290	51.4226	494.578	-3.2648	1.00958e-49	4.16113e-47	-	PF04759:Protein of unknown function, DUF617
VIT_200s0153g00050	24885.7	3001.92	3.05135	3.41884e-227	1.51192e-224	GST_N	PF00043:Glutathione S-transferase, C-terminal domain|PF02798:Glutathione S-transferase, N-terminal domain	VIT_205s0077g01690	1349.52	84.8327	3.98932	2.8335e-48	1.14701e-45	-	PF00407:Pathogenesis-related protein Bet v I family
VIT_212s0142g00050	2446.72	23.769	6.69038	1.13145e-226	4.91585e-224	PUF	PF00806:Pumilio-family RNA binding repeat	VIT_205s0077g01970	8711.36	1019.11	3.09542	3.1563e-48	1.25527e-45	-	PF13639:Ring finger domain
VIT_214s0066g02100	2628.22	37.0765	6.14774	1.43912e-226	6.14481e-224	AAA	PF00004:ATPase family associated with various cellular activities (AAA)|PF14363:Domain associated at C-terminal with AAA	VIT_211s0118g00420	1522.36	285.649	2.4142	1.3909e-47	5.43627e-45	-	PF03662:Glycosyl hydrolase family 79, N-terminal domain
VIT_205s0020g04210	613.14	8119.16	-3.72542	3.25117e-225	1.36467e-222	-	PF01747:ATP-sulfurylase|PF14306:PUA-like domain	VIT_216s0098g01160	342.482	1826.99	-2.41579	3.40145e-47	1.30691e-44	Peptidase_S8	PF02225:PA domain|PF00082:Subtilase family|PF05922:Peptidase inhibitor I9
VIT_204s0008g05430	5307.92	468.794	3.50132	1.12754e-224	4.65394e-222	-	PF05183:RNA dependent RNA polymerase	VIT_214s0068g01040	779.514	15.9247	5.60486	4.97293e-47	1.87885e-44	AP2	PF00847:AP2 domain
VIT_216s0050g02340	4183	129.692	5.01181	1.18772e-222	4.82193e-220	-	PF13087:AAA domain|PF13086:AAA domain	VIT_218s0001g06881	642.146	20.5477	4.97218	6.39037e-47	2.37481e-44	-	-
VIT_204s0044g00130	257.826	3247.28	-3.65247	4.79214e-219	1.91415e-216	-	PF08596:Lethal giant larvae(Lgl) like, C-terminal	VIT_216s0100g00770	1593.56	147.954	3.4278	1.013e-46	3.70383e-44	Chal_sti_synt_N	PF00195:Chalcone and stilbene synthases, N-terminal domain|PF02797:Chalcone and stilbene synthases, C-terminal domain
VIT_214s0066g00360	2425	219.279	3.46736	1.43359e-216	5.63536e-214	NAM	PF01985:CRS1 / YhbY (CRM) domain|PF02365:No apical meristem (NAM) protein	VIT_200s0270g00120	7205.56	32.5679	7.78931	1.15635e-46	4.16083e-44	-	PF00197:Trypsin and protease inhibitor
VIT_214s0083g01220	69.121	2462.17	-5.15204	1.59147e-214	6.15822e-212	Pkinase_Tyr	PF12819:Carbohydrate-binding protein of the ER|PF07714:Protein tyrosine kinase	VIT_202s0025g01950	981.918	109.95	3.15929	2.54061e-46	8.99892e-44	-	PF03552:Cellulose synthase
VIT_218s0001g02020	2192.05	16422.3	-2.90521	3.88658e-212	1.48079e-209	Aa_trans	PF01490:Transmembrane amino acid transporter protein	VIT_204s0008g00330	14.2527	302.235	-4.40839	2.63808e-46	9.08273e-44	Pkinase	PF00069:Protein kinase domain
VIT_217s0000g02050	993.679	12169.3	-3.61562	4.27954e-212	1.6058e-209	NUDIX	PF00293:NUDIX domain	VIT_210s0042g01240	560.264	2703.17	-2.27038	2.6444e-46	9.08273e-44	-	-
VIT_217s0000g08080	158.445	2503.09	-3.97558	5.10677e-212	1.8876e-209	U-box	PF04564:U-box domain|PF00514:Armadillo/beta-catenin-like repeat	VIT_216s0013g02150	999.877	23.2324	5.43386	7.17591e-46	2.42792e-43	-	-
VIT_205s0020g01180	3192.09	298.544	3.41774	1.81923e-211	6.62549e-209	AAA	PF00004:ATPase family associated with various cellular activities (AAA)	VIT_214s0060g02090	1088.07	26.7896	5.34386	1.59663e-45	5.32266e-43	HMA	PF00403:Heavy-metal-associated domain
VIT_212s0134g00240	713.196	5477.89	-2.93995	1.33785e-208	4.80171e-206	-	PF13833:EF-hand domain pair	VIT_214s0083g00670	406.93	4.58277	6.48871	3.79537e-45	1.24692e-42	-	-
VIT_207s0197g00240	1075.24	9047.33	-3.07334	3.19921e-206	1.13183e-203	NB-ARC	PF00931:NB-ARC domain|PF05659:Arabidopsis broad-spectrum mildew resistance protein RPW8	VIT_212s0034g00030	1543.94	212.466	2.86129	4.77453e-45	1.5462e-42	UDPGT	PF00201:UDP-glucoronosyl and UDP-glucosyl transferase
VIT_206s0004g04010	432.11	8453.27	-4.28758	4.46329e-205	1.55681e-202	Exo70	PF03081:Exo70 exocyst complex subunit	VIT_206s0004g01510	21.6491	359.523	-4.05211	1.42728e-44	4.55704e-42	Lipoxygenase	PF01477:PLAT/LH2 domain|PF00305:Lipoxygenase
VIT_216s0050g00140	3779.22	172.704	4.45196	6.68416e-205	2.29907e-202	HMA	PF00403:Heavy-metal-associated domain	VIT_218s0089g00630	53.2356	444.282	-3.06194	1.55533e-44	4.89691e-42	LRRNT_2	PF13855:Leucine rich repeat|PF08263:Leucine rich repeat N-terminal domain
VIT_218s0089g01030	424.721	4887.96	-3.52625	2.74061e-202	9.29743e-200	AP2	PF00847:AP2 domain	VIT_202s0025g04460	3415.29	3.31502	10.0303	1.75506e-44	5.45007e-42	AP2	PF00847:AP2 domain
VIT_218s0122g00450	5023.35	7.54069	9.39221	1.17309e-200	3.92588e-198	ADH_zinc_N	PF08240:Alcohol dehydrogenase GroES-like domain|PF00107:Zinc-binding dehydrogenase	VIT_211s0052g01220	1856.95	185.74	3.3208	6.87226e-44	2.10523e-41	-	PF00722:Glycosyl hydrolases family 16|PF06955:Xyloglucan endo-transglycosylase (XET) C-terminus
VIT_201s0011g05900	6370.26	849.119	2.90662	3.58116e-200	1.1825e-197	-	PF03492:SAM dependent carboxyl methyltransferase	VIT_212s0057g00310	857.537	16.3247	5.7213	9.66756e-44	2.92205e-41	-	-
VIT_208s0007g05030	4439.38	485.866	3.19212	5.46213e-200	1.77986e-197	Myb_DNA-binding	PF00249:Myb-like DNA-binding domain	VIT_207s0005g03340	2213.57	82.3241	4.74677	1.07335e-43	3.20154e-41	Myb_DNA-binding	PF00249:Myb-like DNA-binding domain
VIT_216s0098g01380	5475.51	348.985	3.97252	1.33633e-195	4.29796e-193	-	PF03226:Yippee zinc-binding/DNA-binding /Mis18, centromere assembly	VIT_213s0067g02340	49.8394	474.884	-3.25285	1.17865e-43	3.46999e-41	-	PF00854:POT family
VIT_203s0063g00700	6698.25	219.405	4.93439	4.55548e-195	1.44637e-192	Abhydrolase_3	PF07859:alpha/beta hydrolase fold	VIT_204s0008g00310	64.4096	552.783	-3.10217	1.20239e-43	3.4945e-41	Pkinase	PF08263:Leucine rich repeat N-terminal domain|PF13855:Leucine rich repeat|PF00069:Protein kinase domain
VIT_203s0038g04670	106.301	1685.92	-3.99251	5.59202e-194	1.75299e-191	NmrA	PF05368:NmrA-like family	VIT_212s0059g02630	36.5739	341.759	-3.22431	1.52536e-43	4.377e-41	-	PF12796:Ankyrin repeats (3 copies)|PF13962:Domain of unknown function
VIT_215s0048g00610	2104.92	76.1855	4.78683	2.64824e-191	8.19795e-189	-	-	VIT_207s0005g01350	413.681	3354.03	-3.01916	2.30774e-43	6.53926e-41	Usp	PF00582:Universal stress protein family
VIT_213s0158g00420	2045.8	161.453	3.66374	2.26179e-190	6.91522e-188	-	PF14111:Domain of unknown function (DUF4283)	VIT_203s0063g00140	1526.13	297.022	2.36142	3.79687e-43	1.06261e-40	-	PF01596:O-methyltransferase
VIT_203s0063g00780	1982.76	122.008	4.01909	5.52001e-190	1.66711e-187	Abhydrolase_3	PF07859:alpha/beta hydrolase fold	VIT_203s0017g02260	4517.37	661.779	2.77105	4.18912e-43	1.15809e-40	-	PF14547:Hydrophobic seed protein
VIT_200s0590g00020	4869.82	273.146	4.15602	3.70548e-189	1.10562e-186	-	PF09598:Stm1	VIT_204s0023g02210	2085.13	183.5	3.5056	4.74976e-43	1.29726e-40	-	PF03492:SAM dependent carboxyl methyltransferase
VIT_213s0019g01280	2289.77	33.7952	6.08632	2.47396e-187	7.29377e-185	C1_3	PF07649:C1-like domain	VIT_210s0042g00590	23.09	326.51	-3.82441	6.49461e-43	1.75269e-40	Pkinase	PF13855:Leucine rich repeat|PF00069:Protein kinase domain
VIT_212s0035g01900	51.4992	1390.66	-4.75325	6.10521e-187	1.77877e-184	-	-	VIT_201s0011g05870	831.289	26.1645	4.98992	7.12995e-43	1.90152e-40	-	PF05183:RNA dependent RNA polymerase
VIT_218s0072g00990	344.469	2833.43	-3.03971	2.47817e-186	7.13628e-184	Pkinase	PF00069:Protein kinase domain|PF13855:Leucine rich repeat	VIT_210s0003g04840	108.37	756.021	-2.80262	1.32274e-42	3.48665e-40	Pkinase	PF13855:Leucine rich repeat|PF00069:Protein kinase domain
VIT_206s0004g08180	31921.3	2213.54	3.85003	5.33354e-184	1.51822e-181	-	-	VIT_208s0040g00540	4877.73	954.113	2.35393	2.09255e-42	5.4524e-40	-	PF05678:VQ motif
VIT_209s0018g01220	3900.22	92.1366	5.40169	1.20208e-183	3.38291e-181	IBR	PF01485:IBR domain, a half RING-finger domain	VIT_210s0003g04080	479.816	11.3123	5.40738	2.64562e-42	6.81517e-40	-	-
VIT_216s0100g00830	5165.1	237.972	4.44068	3.02499e-182	8.41729e-180	Chal_sti_synt_N	PF00195:Chalcone and stilbene synthases, N-terminal domain|PF02797:Chalcone and stilbene synthases, C-terminal domain	VIT_208s0040g02180	67.068	426.624	-2.66949	2.85169e-42	7.26347e-40	-	-
VIT_211s0016g00280	426.228	4351.93	-3.35154	5.13205e-182	1.41217e-179	-	-	VIT_202s0025g02570	9.41581	304.298	-5.00633	6.84292e-42	1.72358e-39	p450	PF00067:Cytochrome P450
VIT_211s0016g02780	2489.23	127.888	4.28472	8.89204e-182	2.4199e-179	Myb_DNA-binding	PF00249:Myb-like DNA-binding domain	VIT_200s0187g00090	11.8517	274.913	-4.53506	1.6419e-41	4.09014e-39	-	PF07430:Phloem filament protein PP1
VIT_202s0033g01400	29979	2026.38	3.88718	2.34845e-178	6.32168e-176	AOX	PF01786:Alternative oxidase	VIT_217s0000g02940	862.813	21.4563	5.32572	1.82363e-41	4.49348e-39	GST_C	PF13417:Glutathione S-transferase, N-terminal domain|PF00043:Glutathione S-transferase, C-terminal domain
VIT_217s0000g02150	9105.05	5.6149	10.6656	3.17828e-178	8.46346e-176	-	PF01280:Ribosomal protein L19e	VIT_201s0011g04550	4502.14	612.096	2.87868	1.99399e-41	4.86042e-39	-	PF14009:Domain of unknown function (DUF4228)
VIT_218s0001g02470	14934	1693.09	3.14084	1.23006e-177	3.24068e-175	-	PF00141:Peroxidase	VIT_216s0013g00480	2267.43	123.586	4.19813	2.45705e-41	5.9254e-39	-	-
VIT_201s0011g05910	1326.97	67.0282	4.30407	9.39211e-177	2.44837e-174	-	PF03492:SAM dependent carboxyl methyltransferase	VIT_201s0137g00700	532.009	12.5221	5.40504	2.79891e-41	6.67878e-39	Lipase_GDSL	PF00657:GDSL-like Lipase/Acylhydrolase
VIT_216s0098g01170	336.063	6921.71	-4.36178	2.44444e-176	6.3059e-174	Homeobox	PF02183:Homeobox associated leucine zipper|PF00046:Homeobox domain	VIT_207s0031g00530	1311.97	89.7763	3.86927	3.28244e-41	7.75099e-39	Pkinase	PF00069:Protein kinase domain
VIT_207s0005g00300	4124.28	457.054	3.17316	3.73746e-176	9.54208e-174	-	-	VIT_205s0077g01860	1093.67	248.147	2.13939	5.22526e-41	1.22115e-38	AP2	PF00847:AP2 domain
VIT_218s0075g00520	2567.64	264.779	3.27611	3.00019e-175	7.58161e-173	Pkinase_Tyr	PF07714:Protein tyrosine kinase|PF14244:gag-polypeptide of LTR copia-type	VIT_210s0003g04770	87.137	502.499	-2.52812	6.34683e-41	1.46813e-38	Pkinase	PF00069:Protein kinase domain|PF13855:Leucine rich repeat
VIT_217s0000g01920	10495.6	854.405	3.61886	1.12105e-174	2.80433e-172	zf-NF-X1	PF01422:NF-X1 type zinc finger	VIT_219s0014g01370	370.266	33.4395	3.47273	9.38569e-41	2.14913e-38	B_lectin	PF01453:D-mannose binding lectin
VIT_204s0023g01110	198.325	2879.25	-3.86077	1.26658e-174	3.13668e-172	-	PF04193:PQ loop repeat	VIT_207s0005g00300	1543.14	123.463	3.64342	1.0889e-40	2.46842e-38	-	-
VIT_202s0109g00430	1358.87	65.7933	4.3733	2.21203e-173	5.42386e-171	CN_hydrolase	PF00795:Carbon-nitrogen hydrolase	VIT_205s0077g00500	351.353	45.2733	2.95722	1.27584e-40	2.86356e-38	-	-
VIT_202s0087g00710	46.4699	1190.37	-4.68167	2.82302e-173	6.85412e-171	p450	PF00067:Cytochrome P450	VIT_208s0105g00380	572.404	60.4706	3.24111	2.44825e-40	5.44112e-38	2OG-FeII_Oxy	PF14226:non-haem dioxygenase in morphine synthesis N-terminal|PF03171:2OG-Fe(II) oxygenase superfamily
VIT_213s0019g04460	2758.03	262.436	3.39428	5.95848e-173	1.43264e-170	-	PF00221:Aromatic amino acid lyase	VIT_209s0054g01740	28.0832	354.458	-3.6578	3.19763e-40	7.03759e-38	-	PF02458:Transferase family
VIT_205s0020g01120	1987.28	169.105	3.55363	1.77975e-171	4.23803e-169	Rhomboid	PF01694:Rhomboid family	VIT_212s0034g00130	12339.2	2225.03	2.47133	3.42405e-40	7.46344e-38	UDPGT	PF00201:UDP-glucoronosyl and UDP-glucosyl transferase
VIT_213s0019g00530	18843.7	3285.85	2.51972	7.14954e-170	1.68627e-167	-	PF00410:Ribosomal protein S8	VIT_206s0009g03670	638.205	41.914	3.93119	3.70595e-40	8.00097e-38	-	-
VIT_204s0069g00860	1389.93	34.7463	5.32693	2.07851e-169	4.85606e-167	DAO	PF01266:FAD dependent oxidoreductase	VIT_213s0019g01130	2249.85	190.949	3.55884	5.45324e-40	1.16622e-37	-	-
VIT_200s0487g00010	461.365	3535.08	-2.93982	2.39503e-169	5.54327e-167	NB-ARC	PF00931:NB-ARC domain|PF05659:Arabidopsis broad-spectrum mildew resistance protein RPW8	VIT_205s0094g01570	511.653	1832.57	-1.84088	9.91448e-40	2.10048e-37	-	PF03094:Mlo family
VIT_214s0066g02110	1878.52	47.167	5.31777	1.34109e-168	3.07518e-166	AAA	PF00004:ATPase family associated with various cellular activities (AAA)|PF14363:Domain associated at C-terminal with AAA	VIT_212s0034g01140	602.026	22.2427	4.76542	2.96484e-39	6.22315e-37	Cu_bind_like	PF02298:Plastocyanin-like domain
VIT_214s0108g00630	83.8744	4877.3	-5.85513	1.10086e-167	2.50117e-165	Aa_trans	PF01490:Transmembrane amino acid transporter protein	VIT_204s0044g01010	47.5838	468.41	-3.30075	3.84548e-39	7.99753e-37	-	PF04043:Plant invertase/pectin methylesterase inhibitor|PF01095:Pectinesterase
VIT_213s0064g01450	3279.69	448.193	2.8706	5.71896e-166	1.28755e-163	-	PF06110:Eukaryotic protein of unknown function (DUF953)	VIT_202s0025g01900	729.09	85.6051	3.08924	4.25404e-39	8.76681e-37	-	PF03552:Cellulose synthase
VIT_203s0017g02120	8888.97	5.05656	10.7991	1.30049e-165	2.9015e-163	UDPGT	PF00201:UDP-glucoronosyl and UDP-glucosyl transferase	VIT_214s0066g01550	3570.67	383.037	3.22087	5.66222e-39	1.15637e-36	Aldedh	PF00171:Aldehyde dehydrogenase family
VIT_218s0001g15450	1989.11	8393.8	-2.07694	3.85366e-165	8.52106e-163	-	-	VIT_204s0008g06150	1576.96	124.923	3.65801	7.10727e-39	1.43853e-36	-	-
VIT_202s0033g01390	10996.9	434.884	4.66104	5.95959e-165	1.3061e-162	-	-	VIT_217s0000g02360	68.9966	502.095	-2.86538	8.94691e-39	1.79485e-36	Pkinase	PF08263:Leucine rich repeat N-terminal domain|PF00069:Protein kinase domain|PF13855:Leucine rich repeat
VIT_216s0100g01170	50578.2	4871.75	3.37605	1.04476e-164	2.26959e-162	Chal_sti_synt_N	PF00195:Chalcone and stilbene synthases, N-terminal domain|PF02797:Chalcone and stilbene synthases, C-terminal domain	VIT_204s0008g07250	393.846	1870.79	-2.24843	9.03436e-39	1.79649e-36	-	PF14543:Xylanase inhibitor N-terminal|PF14541:Xylanase inhibitor C-terminal
VIT_206s0004g06840	916.326	12123.5	-3.72712	1.41048e-164	3.03743e-162	PP2C	PF00481:Protein phosphatase 2C	VIT_203s0063g00370	7414.29	1537.6	2.26959	1.02542e-38	2.02133e-36	-	PF01077:Nitrite and sulphite reductase 4Fe-4S domain|PF03460:Nitrite/Sulfite reductase ferredoxin-like half domain
VIT_206s0004g08190	3711.6	595.37	2.63983	2.18582e-164	4.66654e-162	AP2	PF00847:AP2 domain	VIT_206s0004g05740	86.4922	502.387	-2.53889	1.09504e-38	2.12396e-36	-	-
VIT_214s0066g02090	1633.4	146.507	3.4778	3.84394e-163	8.13634e-161	AAA	PF00004:ATPase family associated with various cellular activities (AAA)|PF14363:Domain associated at C-terminal with AAA	VIT_202s0033g00700	625.671	2.27213	8.11203	1.09622e-38	2.12396e-36	-	-
VIT_217s0000g06190	504.962	4904.56	-3.27867	1.3682e-162	2.87148e-160	Myb_DNA-binding	PF00249:Myb-like DNA-binding domain	VIT_218s0001g11830	35.3173	307.255	-3.12291	1.41689e-38	2.72198e-36	-	PF13833:EF-hand domain pair|PF13499:EF-hand domain pair
VIT_205s0020g04260	3601.09	58.0019	5.9568	2.15991e-162	4.49498e-160	Cation_ATPase_C	PF12710:haloacid dehalogenase-like hydrolase|PF00690:Cation transporter/ATPase, N-terminus|PF00689:Cation transporting ATPase, C-terminus|PF00122:E1-E2 ATPase	VIT_200s0429g00040	567.864	5580.92	-3.2968	2.51771e-38	4.79614e-36	-	PF14543:Xylanase inhibitor N-terminal|PF14541:Xylanase inhibitor C-terminal
VIT_210s0003g03810	334.389	2871.03	-3.09993	2.49279e-162	5.1445e-160	Zim	PF06200:tify domain|PF09425:Divergent CCT motif	VIT_218s0089g00660	17.5946	259.229	-3.88066	4.49646e-38	8.4942e-36	-	PF13855:Leucine rich repeat
VIT_200s0463g00020	1207.07	9686.5	-3.00535	6.09382e-162	1.24722e-159	-	-	VIT_213s0019g04060	212.632	916.702	-2.10867	8.37455e-38	1.56895e-35	-	PF03094:Mlo family
VIT_212s0142g00430	3996.35	584.43	2.77322	9.19509e-162	1.86653e-159	AOX	PF01786:Alternative oxidase	VIT_203s0088g00810	5180.76	24712.2	-2.25401	1.7031e-37	3.16455e-35	SCP	PF00188:Cysteine-rich secretory protein family
VIT_208s0007g03750	427.628	3537.43	-3.04784	5.04589e-161	1.01595e-158	-	-	VIT_212s0034g00140	3363.61	1059.71	1.66618	1.73303e-37	3.19398e-35	UDPGT	PF00201:UDP-glucoronosyl and UDP-glucosyl transferase
VIT_208s0007g04860	170.904	3733.25	-4.44922	2.80891e-160	5.6099e-158	-	PF06813:Nodulin-like	VIT_204s0023g03540	691.385	61.5496	3.49094	1.90316e-37	3.47926e-35	Thaumatin	PF00314:Thaumatin family
VIT_216s0050g01850	5058.91	236.969	4.41523	5.11693e-159	1.01377e-156	AAA	PF00004:ATPase family associated with various cellular activities (AAA)	VIT_201s0011g06140	3276.31	218.391	3.90725	2.11323e-37	3.83239e-35	U-box	PF04564:U-box domain
VIT_203s0038g02300	5822.71	1312.6	2.1491	9.68888e-159	1.90433e-156	Proteasome	PF10584:Proteasome subunit A N-terminal signature|PF00227:Proteasome subunit	VIT_216s0050g02510	52.1202	421.021	-3.01381	2.4653e-37	4.43539e-35	WRKY	PF03106:WRKY DNA -binding domain
VIT_201s0011g02750	1124.4	58.4007	4.2693	2.01885e-158	3.93676e-156	NUDIX	PF00293:NUDIX domain	VIT_200s1206g00010	624.75	5762.53	-3.20533	2.74111e-37	4.89278e-35	-	PF14543:Xylanase inhibitor N-terminal|PF14541:Xylanase inhibitor C-terminal
VIT_219s0014g02360	6330.11	432.64	3.87063	3.74491e-158	7.24553e-156	Pkinase	PF13855:Leucine rich repeat|PF00069:Protein kinase domain|PF08263:Leucine rich repeat N-terminal domain	VIT_205s0062g01160	63.4904	833.275	-3.71485	4.02331e-37	7.12535e-35	-	PF04043:Plant invertase/pectin methylesterase inhibitor|PF01095:Pectinesterase
VIT_218s0001g08290	11090.9	1355.61	3.03238	4.24333e-157	8.14621e-155	-	PF00644:Poly(ADP-ribose) polymerase catalytic domain	VIT_216s0013g00440	720.291	36.0663	4.32226	1.28766e-36	2.26279e-34	-	-
VIT_202s0033g00700	1622.7	10.6727	7.25866	5.13959e-156	9.79091e-154	-	-	VIT_202s0234g00130	5866.54	1135.16	2.36963	1.38036e-36	2.40702e-34	AP2	PF00847:AP2 domain
VIT_202s0025g02560	424.26	3198.62	-2.91561	1.14153e-155	2.15801e-153	Cys_Met_Meta_PP	PF01053:Cys/Met metabolism PLP-dependent enzyme	VIT_219s0090g01000	13735.6	40583.9	-1.56298	1.67975e-36	2.90674e-34	-	-
VIT_202s0154g00480	1072.82	21.2359	5.66192	6.20453e-155	1.16406e-152	-	PF00011:Hsp20/alpha crystallin family	VIT_217s0000g02970	16683.5	1556.16	3.42233	2.11234e-36	3.62762e-34	MatE	PF01554:MatE
VIT_200s0179g00150	16.475	1961.51	-6.87825	1.93104e-154	3.59565e-152	HSF_DNA-bind	PF00447:HSF-type DNA-binding	VIT_211s0052g01085	991.029	46.6133	4.41084	2.35647e-36	4.01645e-34	-	-
VIT_201s0010g02900	8447.86	1916.6	2.14013	1.22382e-152	2.26179e-150	Proteasome	PF00227:Proteasome subunit	VIT_215s0045g00710	130.801	696.981	-2.41285	2.47573e-36	4.18824e-34	-	-
VIT_204s0023g02480	2678.22	140338	-5.71119	2.89261e-152	5.30633e-150	-	PF00257:Dehydrin	VIT_209s0002g05410	454.268	6.41812	6.13997	3.17837e-36	5.33707e-34	ABC2_membrane	PF14510:ABC-transporter extracellular N-terminal|PF08370:Plant PDR ABC transporter associated|PF01061:ABC-2 type transporter|PF00005:ABC transporter
VIT_200s0214g00060	2363.59	229.547	3.36283	2.35096e-151	4.28099e-149	-	PF14299:Phloem protein 2	VIT_203s0017g01990	8615.34	491.365	4.13185	3.56328e-36	5.93941e-34	UDPGT	PF00201:UDP-glucoronosyl and UDP-glucosyl transferase
VIT_205s0094g00170	1675.1	104.319	4.00467	9.81176e-151	1.77364e-148	-	PF03911:Sec61beta family	VIT_218s0001g03380	471.626	15.4726	4.92889	9.64826e-36	1.59647e-33	-	-
VIT_213s0067g00680	1233.12	58.6468	4.39531	6.5851e-150	1.18174e-147	Epimerase	PF01370:NAD dependent epimerase/dehydratase family	VIT_208s0007g02360	15595.1	3010.1	2.37314	1.4597e-35	2.39782e-33	-	PF03168:Late embryogenesis abundant protein
VIT_216s0098g00580	1912.47	220.97	3.11368	7.13356e-150	1.27095e-147	DUF1671	PF07910:Peptidase family C78	VIT_206s0009g00370	311.841	14.3261	4.43304	1.78211e-35	2.90638e-33	U-box	PF04564:U-box domain
VIT_201s0011g05880	16580.2	3884.42	2.09371	7.24507e-150	1.2816e-147	-	-	VIT_207s0031g02610	11696.8	2818.95	2.05287	2.74796e-35	4.44954e-33	NAM	PF02365:No apical meristem (NAM) protein
novel.382	1707.47	46.3741	5.20165	7.56461e-150	1.32864e-147	-	- && - && -	VIT_200s0780g00040	883.443	2616.37	-1.56644	4.4499e-35	7.15424e-33	-	PF13920:Zinc finger, C3HC4 type (RING finger)|PF07002:Copine
VIT_212s0059g01240	17.8321	1292.1	-6.15928	1.58871e-149	2.77073e-147	-	PF00854:POT family	VIT_202s0025g01185	16.6693	234.607	-3.81866	4.98756e-35	7.96218e-33	-	-
VIT_203s0063g00720	1311.01	81.5239	4.01234	7.30694e-149	1.26543e-146	Abhydrolase_3	PF07859:alpha/beta hydrolase fold	VIT_219s0014g03300	92.4656	425.837	-2.20321	8.28347e-35	1.31313e-32	NAM	PF02365:No apical meristem (NAM) protein
VIT_217s0000g09190	231.249	1844.03	-2.99648	7.65693e-149	1.31683e-146	-	PF00564:PB1 domain	VIT_208s0105g00470	1855.63	212.27	3.128	1.02452e-34	1.61283e-32	-	PF03660:PHF5-like protein
VIT_219s0093g00150	3061.76	312.81	3.28938	1.97392e-148	3.37132e-146	GST_N	PF02798:Glutathione S-transferase, N-terminal domain|PF14497:Glutathione S-transferase, C-terminal domain	VIT_204s0008g04150	90.9677	1640.54	-4.17237	1.70019e-34	2.65805e-32	-	PF03181:BURP domain
VIT_202s0025g04310	145.534	5165.31	-5.14501	1.99653e-148	3.38659e-146	Thaumatin	PF00314:Thaumatin family	VIT_218s0001g09230	15460.2	2951.27	2.38911	2.02149e-34	3.13872e-32	-	PF13912:C2H2-type zinc finger
VIT_208s0007g05830	1713.29	125.375	3.77634	7.52278e-148	1.26736e-145	-	-	VIT_219s0085g00650	1618.11	77.7499	4.37846	2.96984e-34	4.57982e-32	-	PF01545:Cation efflux family|PF16916:Dimerisation domain of Zinc Transporter
VIT_210s0003g00350	3244.78	162.806	4.31721	1.96141e-147	3.28205e-145	NAM	PF02365:No apical meristem (NAM) protein	VIT_216s0050g01860	744.072	68.1521	3.44735	3.30189e-34	5.02705e-32	C4dic_mal_tran	PF03595:Voltage-dependent anion channel
VIT_210s0042g00070	5350.52	1218.56	2.1348	2.28355e-147	3.79544e-145	Proteasome	PF10584:Proteasome subunit A N-terminal signature|PF00227:Proteasome subunit	VIT_215s0021g02060	2820.52	11.3562	7.94836	3.30421e-34	5.02705e-32	UDPGT	PF00201:UDP-glucoronosyl and UDP-glucosyl transferase
VIT_205s0049g00010	17226.4	956.523	4.17079	3.4678e-147	5.72533e-145	-	PF03552:Cellulose synthase	VIT_217s0000g03230	56.2595	409.401	-2.86408	5.74896e-34	8.6882e-32	-	PF01074:Glycosyl hydrolases family 38 N-terminal domain|PF09261:Alpha mannosidase, middle domain|PF07748:Glycosyl hydrolases family 38 C-terminal domain
VIT_206s0004g03000	2780.7	404.615	2.78028	4.4306e-147	7.26647e-145	-	PF01174:SNO glutamine amidotransferase family	VIT_204s0008g05430	3683.03	425.159	3.11476	7.3704e-34	1.10649e-31	-	PF05183:RNA dependent RNA polymerase
VIT_218s0001g04280	5366.83	325.784	4.04119	4.56487e-147	7.43744e-145	-	PF01397:Terpene synthase, N-terminal domain|PF03936:Terpene synthase family, metal binding domain	VIT_209s0002g03070	8.74399	201.435	-4.51861	1.52953e-33	2.28112e-31	Pkinase_Tyr	PF12819:Carbohydrate-binding protein of the ER|PF13855:Leucine rich repeat|PF07714:Protein tyrosine kinase
VIT_214s0083g00160	3576.98	758.987	2.23645	6.2915e-147	1.01836e-144	-	PF05348:Proteasome maturation factor UMP1	VIT_202s0236g00060	293.704	13.0073	4.50233	1.59582e-33	2.36442e-31	-	PF14368:Probable lipid transfer
VIT_217s0000g06510	3049.28	258.789	3.55795	7.35469e-147	1.18272e-144	Exonuc_X-T	PF00929:Exonuclease	VIT_216s0050g01870	362.486	1331.47	-1.87697	1.85853e-33	2.73579e-31	-	PF02517:CAAX protease self-immunity
VIT_202s0012g02090	2412.7	375.801	2.68179	1.01858e-146	1.62742e-144	-	-	VIT_214s0066g02540	208.724	843.476	-2.01421	1.96856e-33	2.87906e-31	Acid_phosphat_A	PF00328:Histidine phosphatase superfamily (branch 2)
VIT_219s0015g00020	5285.64	448.3	3.55947	1.06203e-146	1.68597e-144	ABC_tran	PF00005:ABC transporter|PF00664:ABC transporter transmembrane region	VIT_201s0011g01050	4793.86	13078.9	-1.44798	2.18869e-33	3.18048e-31	-	PF02225:PA domain
VIT_218s0001g07320	1128.9	19927.6	-4.14097	1.17796e-145	1.8581e-143	Mito_carr	PF00153:Mitochondrial carrier protein	VIT_205s0049g00430	639.851	24.74	4.69075	2.27848e-33	3.28987e-31	2OG-FeII_Oxy	PF03171:2OG-Fe(II) oxygenase superfamily|PF14226:non-haem dioxygenase in morphine synthesis N-terminal
VIT_219s0015g01350	2465.12	51.1415	5.59165	4.01917e-145	6.29967e-143	-	PF05691:Raffinose synthase or seed imbibition protein Sip1	VIT_211s0037g00980	373.247	35.7429	3.38332	2.47589e-33	3.55228e-31	-	PF02469:Fasciclin domain
VIT_208s0007g00330	2293.58	39973.5	-4.12299	5.92719e-145	9.23188e-143	-	-	VIT_215s0048g02970	32.2385	284.325	-3.14201	2.49433e-33	3.55623e-31	-	-
VIT_201s0010g01100	2269.36	325.649	2.8005	3.74658e-144	5.79901e-142	-	-	VIT_218s0072g00550	8664.67	1608.82	2.42911	2.9164e-33	4.132e-31	-	PF05633:Protein of unknown function (DUF793)
VIT_202s0025g04720	1283.48	99.4261	3.68848	3.79464e-144	5.83691e-142	2OG-FeII_Oxy	PF14226:non-haem dioxygenase in morphine synthesis N-terminal|PF03171:2OG-Fe(II) oxygenase superfamily	VIT_201s0011g03400	188.754	1156.26	-2.61462	3.10573e-33	4.37291e-31	-	PF00854:POT family
VIT_216s0039g01300	2332.04	195.462	3.57613	7.26361e-144	1.11039e-141	-	PF00221:Aromatic amino acid lyase	VIT_217s0000g04393	54.8423	327.107	-2.57625	3.50866e-33	4.90974e-31	-	PF13947:Wall-associated receptor kinase galacturonan-binding
VIT_200s0337g00010	3858.31	285.745	3.75427	3.72618e-142	5.66127e-140	-	PF09598:Stm1	VIT_207s0151g01070	16.0247	297.25	-4.21812	5.55626e-33	7.7273e-31	-	PF01397:Terpene synthase, N-terminal domain|PF03936:Terpene synthase family, metal binding domain
VIT_217s0000g03040	8337.61	1398.61	2.57554	5.85175e-142	8.8365e-140	-	PF00118:TCP-1/cpn60 chaperonin family	VIT_216s0050g01550	133.76	574.687	-2.10295	6.99386e-33	9.66731e-31	-	PF13855:Leucine rich repeat
VIT_201s0011g00560	74.9015	1617.55	-4.43867	1.12757e-141	1.69238e-139	-	PF05558:DREPP plasma membrane polypeptide	VIT_216s0050g01840	205.488	829.506	-2.01311	7.55358e-33	1.03777e-30	-	-
VIT_211s0118g00590	414.285	3471.84	-3.06525	2.21357e-140	3.30236e-138	-	-	VIT_218s0001g14390	278.268	1080.66	-1.95699	9.07035e-33	1.23808e-30	-	-
VIT_204s0008g02290	3843.12	731.788	2.39284	2.82286e-140	4.18612e-138	-	PF13639:Ring finger domain	VIT_204s0008g00150	72.6814	488.445	-2.75028	9.12078e-33	1.23808e-30	NAM	PF02365:No apical meristem (NAM) protein
VIT_213s0064g01460	2023.19	8.34303	7.91189	4.23351e-140	6.24064e-138	-	-	VIT_216s0098g00400	16.5102	257.717	-3.95969	1.19351e-32	1.61046e-30	Pkinase	PF00069:Protein kinase domain
VIT_206s0080g00150	2902.63	94.4992	4.9399	6.49332e-140	9.51521e-138	-	-	VIT_201s0011g02720	188.068	2885.3	-3.93942	1.49297e-32	2.00262e-30	-	-
VIT_217s0000g02940	2479.77	6.8399	8.49982	7.30925e-140	1.06479e-137	GST_C	PF13417:Glutathione S-transferase, N-terminal domain|PF00043:Glutathione S-transferase, C-terminal domain	VIT_210s0003g01650	506.485	33.0156	3.93163	1.87692e-32	2.50282e-30	-	-
VIT_210s0003g00480	1558.2	219.359	2.82992	1.63952e-139	2.37442e-137	-	PF08100:Dimerisation domain|PF00891:O-methyltransferase	VIT_212s0035g00340	384.021	40.7924	3.23192	2.66123e-32	3.52791e-30	AAA	PF00004:ATPase family associated with various cellular activities (AAA)|PF14363:Domain associated at C-terminal with AAA
VIT_217s0000g05970	8761.51	2182.02	2.00545	2.51885e-139	3.6267e-137	S4	PF01479:S4 domain|PF00163:Ribosomal protein S4/S9 N-terminal domain	VIT_203s0063g00780	717.578	36.057	4.3138	2.88679e-32	3.80469e-30	Abhydrolase_3	PF07859:alpha/beta hydrolase fold
VIT_201s0011g02310	2641.54	256.453	3.36505	7.56819e-139	1.08339e-136	-	-	VIT_202s0025g03310	252.864	1043.06	-2.04391	3.2424e-32	4.24866e-30	-	-
VIT_208s0007g01410	3838.2	498.864	2.94315	7.63926e-138	1.08728e-135	GST_C	PF13417:Glutathione S-transferase, N-terminal domain|PF00043:Glutathione S-transferase, C-terminal domain	VIT_216s0100g00290	3120.72	932.395	1.7429	6.62421e-32	8.63012e-30	ADH_N	PF00107:Zinc-binding dehydrogenase|PF08240:Alcohol dehydrogenase GroES-like domain
VIT_218s0076g00360	844.271	5455.18	-2.6933	4.9474e-137	7.00128e-135	-	PF00282:Pyridoxal-dependent decarboxylase conserved domain	VIT_201s0011g06470	390.054	2585.91	-2.72901	9.42536e-32	1.22093e-29	-	-
VIT_205s0020g02130	225.23	1689.87	-2.90583	6.20936e-137	8.73721e-135	-	PF13292:1-deoxy-D-xylulose-5-phosphate synthase|PF02779:Transketolase, pyrimidine binding domain	VIT_217s0000g04880	99.2377	1000.24	-3.3343	1.0919e-31	1.40639e-29	-	PF03018:Dirigent-like protein
VIT_204s0008g01410	9408.27	1653.39	2.5084	9.39747e-137	1.31485e-134	-	PF00638:RanBP1 domain	VIT_209s0002g02210	296.155	5.21784	5.83666	1.24314e-31	1.59213e-29	-	PF05199:GMC oxidoreductase|PF00732:GMC oxidoreductase
VIT_200s0615g00020	9454.33	1618.01	2.54695	3.50668e-136	4.87882e-134	ADH_N	PF08240:Alcohol dehydrogenase GroES-like domain|PF00107:Zinc-binding dehydrogenase	VIT_212s0034g02570	59.1793	401.355	-2.76145	1.30658e-31	1.66398e-29	Pkinase	PF00069:Protein kinase domain|PF13855:Leucine rich repeat|PF08263:Leucine rich repeat N-terminal domain
VIT_207s0005g00660	12736.8	58297.8	-2.19437	5.63552e-136	7.79685e-134	-	-	VIT_216s0100g01170	13951	1632.2	3.09538	1.62682e-31	2.06024e-29	Chal_sti_synt_N	PF00195:Chalcone and stilbene synthases, N-terminal domain|PF02797:Chalcone and stilbene synthases, C-terminal domain
VIT_202s0154g00110	3905.01	124.078	4.97788	8.27623e-136	1.13867e-133	-	PF02358:Trehalose-phosphatase	VIT_209s0018g00670	8.83701	185.844	-4.39855	1.88618e-31	2.37544e-29	-	PF13855:Leucine rich repeat
VIT_216s0100g00770	6432.71	223.972	4.84515	5.30968e-135	7.26487e-133	Chal_sti_synt_N	PF00195:Chalcone and stilbene synthases, N-terminal domain|PF02797:Chalcone and stilbene synthases, C-terminal domain	VIT_216s0100g01120	508.956	84.7823	2.5821	3.07343e-31	3.84926e-29	Chal_sti_synt_N	PF00195:Chalcone and stilbene synthases, N-terminal domain|PF02797:Chalcone and stilbene synthases, C-terminal domain
VIT_218s0001g11980	1461.83	5661.74	-1.95321	6.0755e-135	8.26701e-133	-	-	VIT_208s0007g00160	152.95	624.048	-2.02834	3.22043e-31	4.0112e-29	-	PF02485:Core-2/I-Branching enzyme
VIT_217s0000g03690	51.3146	1349.53	-4.71838	6.31599e-135	8.5473e-133	-	PF12338:Ribulose-1,5-bisphosphate carboxylase small subunit|PF00101:Ribulose bisphosphate carboxylase, small chain	VIT_213s0074g00090	79.3316	487.507	-2.61827	3.9147e-31	4.84931e-29	-	PF09258:Glycosyl transferase family 64 domain
VIT_206s0061g00240	96.8712	1288.75	-3.73108	7.48423e-135	1.00732e-132	ABC2_membrane	PF01061:ABC-2 type transporter|PF00005:ABC transporter	VIT_208s0007g06060	2542.1	8916.88	-1.81055	4.22149e-31	5.20093e-29	Glyco_hydro_17	PF00332:Glycosyl hydrolases family 17
VIT_216s0013g02150	5057.57	343.808	3.87817	1.01447e-133	1.35801e-131	-	-	VIT_212s0134g00240	4139.98	466.041	3.15113	5.82962e-31	7.14334e-29	-	PF13833:EF-hand domain pair
VIT_201s0011g05870	5394.17	254.858	4.40466	1.05341e-133	1.40256e-131	-	PF05183:RNA dependent RNA polymerase	VIT_211s0052g01180	298.821	6.46616	5.53149	7.93964e-31	9.67655e-29	-	PF00722:Glycosyl hydrolases family 16|PF06955:Xyloglucan endo-transglycosylase (XET) C-terminus
VIT_218s0001g15150	120.683	1793.04	-3.89644	1.57512e-133	2.08598e-131	-	-	VIT_212s0028g00560	2256.5	20.6199	6.77725	9.53085e-31	1.15537e-28	-	-
VIT_204s0008g06210	976.055	49.9468	4.29005	1.02612e-132	1.35169e-130	-	PF01145:SPFH domain / Band 7 family	VIT_216s0013g01780	10.4305	182.88	-4.12529	9.89484e-31	1.19312e-28	-	PF04511:Der1-like family
VIT_219s0015g01890	4730.97	534.913	3.14446	2.28591e-132	2.99527e-130	Pkinase	PF00069:Protein kinase domain|PF13855:Leucine rich repeat|PF08263:Leucine rich repeat N-terminal domain	VIT_212s0057g01330	120.662	774.12	-2.6808	1.46281e-30	1.75452e-28	-	PF13639:Ring finger domain
VIT_204s0044g01850	178.528	1447.88	-3.01742	3.52745e-132	4.59776e-130	-	PF03547:Membrane transport protein	VIT_216s0100g01150	1097.44	211.504	2.37337	3.82233e-30	4.56044e-28	Chal_sti_synt_N	PF02797:Chalcone and stilbene synthases, C-terminal domain|PF00195:Chalcone and stilbene synthases, N-terminal domain
VIT_210s0003g03930	162.894	2618.75	-4.00514	4.21499e-132	5.46514e-130	-	-	VIT_201s0026g01030	941.355	152.596	2.62518	4.97167e-30	5.90067e-28	-	PF01697:Glycosyltransferase family 92
VIT_206s0004g04140	53.6404	1539.28	-4.83739	1.40044e-131	1.80635e-129	-	-	VIT_202s0012g00830	362.728	78.4883	2.20854	8.11388e-30	9.57988e-28	-	-
VIT_209s0002g00350	3574.88	845.083	2.08082	3.88017e-131	4.97889e-129	Proteasome	PF00227:Proteasome subunit|PF10584:Proteasome subunit A N-terminal signature	VIT_202s0241g00100	1062.13	282.759	1.90918	8.70735e-30	1.02273e-27	-	PF07279:Protein of unknown function (DUF1442)
VIT_211s0065g00370	993.871	4218.51	-2.0855	3.92979e-131	5.01656e-129	-	PF04570:zinc-finger of the FCS-type, C2-C2	VIT_204s0008g01860	3367.18	1.54064	11.0525	9.59282e-30	1.12093e-27	p450	PF00067:Cytochrome P450
VIT_217s0000g03280	100.524	2343.52	-4.55246	5.01916e-131	6.37433e-129	-	PF14368:Probable lipid transfer	VIT_206s0061g01000	71.9794	586.656	-3.02628	9.66539e-30	1.12361e-27	Peptidase_S28	PF05577:Serine carboxypeptidase S28
VIT_209s0054g00900	911.076	15.7954	5.84316	5.25626e-131	6.64139e-129	AAA	PF14363:Domain associated at C-terminal with AAA|PF00004:ATPase family associated with various cellular activities (AAA)	VIT_212s0142g00050	917.733	87.0627	3.39765	1.01271e-29	1.17128e-27	PUF	PF00806:Pumilio-family RNA binding repeat
VIT_214s0060g01470	178.736	1399.09	-2.96838	6.81802e-131	8.57097e-129	-	-	VIT_213s0064g01470	757.545	103.515	2.87198	1.04727e-29	1.2051e-27	-	PF00590:Tetrapyrrole (Corrin/Porphyrin) Methylases
VIT_215s0046g01500	19931	5787.88	1.78386	3.37702e-130	4.22383e-128	-	PF01176:Translation initiation factor 1A / IF-1	VIT_208s0058g01100	1451.5	301.745	2.26607	1.08396e-29	1.24103e-27	U-box	PF04564:U-box domain|PF00514:Armadillo/beta-catenin-like repeat
VIT_218s0001g06881	1149.95	125.494	3.19789	2.57233e-129	3.20119e-127	-	-	VIT_208s0032g00300	454.89	43.0547	3.3992	1.62827e-29	1.85483e-27	-	PF00191:Annexin
VIT_200s0207g00210	79.6369	1039.74	-3.70106	5.35399e-129	6.62958e-127	-	PF01716:Manganese-stabilising protein / photosystem II polypeptide	VIT_213s0067g01960	1639.5	232.567	2.81752	2.4218e-29	2.74498e-27	AP2	PF00847:AP2 domain
VIT_207s0130g00400	448.447	3542.12	-2.98032	6.76192e-129	8.33129e-127	Voltage_CLC	PF00654:Voltage gated chloride channel	VIT_209s0002g02240	717.996	73.052	3.2985	2.48695e-29	2.80481e-27	-	PF00118:TCP-1/cpn60 chaperonin family
VIT_204s0044g00310	24.6578	1016.97	-5.37709	7.0857e-129	8.687e-127	DUF6	PF00892:EamA-like transporter family	VIT_202s0025g04340	9891.65	2779.07	1.83163	3.42354e-29	3.842e-27	Thaumatin	PF00314:Thaumatin family
VIT_214s0171g00430	4496.56	1190.15	1.91773	7.73123e-129	9.43172e-127	-	PF01145:SPFH domain / Band 7 family	VIT_213s0019g01360	3.36514	224.931	-6.05566	3.79474e-29	4.23758e-27	-	-
VIT_212s0057g00630	70.5687	1156.72	-4.02926	8.83897e-129	1.07303e-126	-	-	VIT_219s0014g02240	644.299	53.4801	3.59177	4.0397e-29	4.48901e-27	AP2	PF00847:AP2 domain
VIT_200s0286g00130	87.1471	1030.29	-3.5671	8.91345e-129	1.07679e-126	Pkinase_Tyr	PF00954:S-locus glycoprotein domain|PF01453:D-mannose binding lectin|PF07714:Protein tyrosine kinase|PF08276:PAN-like domain	VIT_201s0011g05860	1189.35	291.408	2.02891	5.76863e-29	6.37898e-27	-	PF01118:Semialdehyde dehydrogenase, NAD binding domain|PF02774:Semialdehyde dehydrogenase, dimerisation domain
VIT_211s0118g00510	5346.36	546.791	3.28913	2.46657e-128	2.96527e-126	-	-	VIT_208s0007g05580	1010.8	326.821	1.62869	5.97846e-29	6.57891e-27	Methyltransf_11	PF08241:Methyltransferase domain
VIT_207s0005g03230	1752.16	119.564	3.87156	4.06769e-128	4.86649e-126	AP2	PF00847:AP2 domain	VIT_214s0068g01500	2728.04	482.297	2.49962	6.62183e-29	7.2517e-27	-	PF03009:Glycerophosphoryl diester phosphodiesterase family
VIT_209s0002g00980	6177.14	1596.86	1.95175	5.93517e-128	7.06656e-126	Proteasome	PF10584:Proteasome subunit A N-terminal signature|PF00227:Proteasome subunit	VIT_201s0026g02500	31.0919	453.999	-3.86688	7.18529e-29	7.79755e-27	Aa_trans	PF01490:Transmembrane amino acid transporter protein
VIT_212s0028g00590	6183.37	717.036	3.10801	7.36953e-128	8.73236e-126	-	PF16113:Enoyl-CoA hydratase/isomerase	VIT_216s0013g00450	1836.24	113.305	4.01946	7.18906e-29	7.79755e-27	-	-
VIT_212s0028g03860	4848.61	746.943	2.69887	3.09139e-127	3.64563e-125	zf-C3HC4	PF00097:Zinc finger, C3HC4 type (RING finger)	VIT_208s0040g01710	4957.19	1007.1	2.29917	8.94095e-29	9.65155e-27	-	PF00221:Aromatic amino acid lyase
VIT_209s0002g04280	54.1193	947.008	-4.11909	4.37535e-127	5.13533e-125	-	-	VIT_212s0028g03270	15310.6	2771.89	2.46561	9.60623e-29	1.03206e-26	AP2	PF00847:AP2 domain
VIT_219s0015g02700	2328.16	205.355	3.50421	5.46391e-127	6.38272e-125	GST_N	PF02798:Glutathione S-transferase, N-terminal domain|PF14497:Glutathione S-transferase, C-terminal domain	VIT_217s0000g04420	104.264	510.802	-2.2938	1.05085e-28	1.12367e-26	Pkinase	PF00069:Protein kinase domain
VIT_203s0091g01140	1708.76	99.3596	4.1025	6.36213e-127	7.39709e-125	MATH	PF00917:MATH domain	VIT_214s0108g00050	397.883	24.3778	4.02551	1.1698e-28	1.24499e-26	-	-
VIT_214s0219g00040	62.9382	1264.97	-4.32699	1.42039e-125	1.64374e-123	-	PF01697:Glycosyltransferase family 92	VIT_201s0150g00370	16.3073	200.448	-3.62303	1.24943e-28	1.32352e-26	C2	PF00168:C2 domain
VIT_219s0015g00050	5892.16	401.016	3.87702	2.31694e-124	2.66879e-122	ABC_tran	PF00005:ABC transporter|PF00664:ABC transporter transmembrane region	VIT_210s0003g00350	2164.91	234.138	3.20888	1.95697e-28	2.06337e-26	NAM	PF02365:No apical meristem (NAM) protein
VIT_218s0001g14270	294.315	2559.67	-3.12134	2.44765e-124	2.8063e-122	-	PF02704:Gibberellin regulated protein	VIT_214s0068g00110	3513.5	8362.02	-1.25096	2.07514e-28	2.17784e-26	-	-
VIT_216s0100g01070	18999.9	2633.57	2.85099	1.12989e-123	1.28949e-121	Chal_sti_synt_N	PF00195:Chalcone and stilbene synthases, N-terminal domain|PF02797:Chalcone and stilbene synthases, C-terminal domain	VIT_207s0005g02660	10771	1021.45	3.39841	2.33212e-28	2.43626e-26	-	-
VIT_209s0002g04580	5538.01	687.813	3.00922	1.28387e-123	1.45849e-121	-	PF03398:Regulator of Vps4 activity in the MVB pathway	VIT_218s0072g00160	10304.7	1972.31	2.38525	3.29127e-28	3.42246e-26	-	PF00141:Peroxidase
VIT_204s0008g04480	1366.12	13056.1	-3.2564	1.89288e-123	2.14051e-121	-	-	VIT_213s0019g00480	3450.1	709.543	2.2814	3.64495e-28	3.77294e-26	-	PF13912:C2H2-type zinc finger
VIT_218s0001g10820	6780.52	1899.75	1.83566	2.1579e-123	2.42911e-121	Mov34	PF13012:Maintenance of mitochondrial structure and function|PF01398:JAB1/Mov34/MPN/PAD-1 ubiquitin protease	VIT_200s0187g00020	16.6828	197.749	-3.57116	4.00025e-28	4.12189e-26	-	-
VIT_206s0004g03190	6045.78	1377.08	2.13442	3.12127e-123	3.49766e-121	Proteasome	PF00227:Proteasome subunit	VIT_204s0008g05770	3082.96	9469.52	-1.61896	5.38647e-28	5.52515e-26	Pkinase	PF03822:NAF domain|PF00069:Protein kinase domain
VIT_216s0050g02360	1839.57	216.635	3.08543	1.48338e-122	1.65477e-120	Mito_carr	PF00153:Mitochondrial carrier protein	VIT_201s0011g06450	1014.57	3016.53	-1.5722	5.66492e-28	5.7846e-26	Aldo_ket_red	PF00248:Aldo/keto reductase family
VIT_206s0004g00990	1173.72	104.039	3.49684	1.55155e-122	1.72305e-120	-	PF03018:Dirigent-like protein	VIT_206s0004g01380	2876.72	8423.79	-1.55005	5.72712e-28	5.82188e-26	Pkinase	PF01453:D-mannose binding lectin|PF00069:Protein kinase domain
VIT_218s0001g07500	1039.48	4123.83	-1.98784	1.56874e-122	1.73437e-120	-	PF00924:Mechanosensitive ion channel	VIT_200s0218g00010	611.1	30.0209	4.34729	6.2445e-28	6.31949e-26	ADH_N	PF00107:Zinc-binding dehydrogenase|PF08240:Alcohol dehydrogenase GroES-like domain
VIT_219s0093g00320	17181	4420.44	1.95853	2.39164e-122	2.6324e-120	GST_N	PF00043:Glutathione S-transferase, C-terminal domain|PF02798:Glutathione S-transferase, N-terminal domain	VIT_210s0003g00140	3655.04	632.687	2.53055	6.43575e-28	6.48409e-26	AP2	PF00847:AP2 domain
VIT_214s0030g00410	73.0192	1027.61	-3.80519	3.06365e-122	3.35714e-120	Hpt	PF01627:Hpt domain	VIT_217s0000g03960	62.2072	493.883	-2.98845	6.76767e-28	6.78833e-26	-	PF04749:PLAC8 family
VIT_201s0011g04810	3419.88	491.859	2.79791	4.45733e-122	4.86281e-120	-	-	VIT_206s0004g06660	140.229	754.453	-2.42741	7.54331e-28	7.5328e-26	-	-
VIT_203s0088g00380	388.85	2276.19	-2.54783	5.37837e-122	5.8419e-120	Tubulin	PF03953:Tubulin C-terminal domain|PF00091:Tubulin/FtsZ family, GTPase domain	VIT_210s0003g04870	52.5437	416.016	-2.98551	7.57633e-28	7.5328e-26	Pkinase	PF08263:Leucine rich repeat N-terminal domain|PF13855:Leucine rich repeat|PF00069:Protein kinase domain|PF07714:Protein tyrosine kinase
VIT_218s0001g15660	5236.92	787.921	2.73218	1.11924e-121	1.2104e-119	-	-	VIT_203s0063g01970	2180.99	324.566	2.74868	8.46563e-28	8.38023e-26	-	PF00042:Globin
VIT_216s0100g00910	6226.68	336.37	4.21114	1.64337e-121	1.76948e-119	Chal_sti_synt_N	PF00195:Chalcone and stilbene synthases, N-terminal domain|PF02797:Chalcone and stilbene synthases, C-terminal domain	VIT_219s0177g00270	38.3264	262.968	-2.77971	8.69086e-28	8.56579e-26	DnaJ	PF00226:DnaJ domain
VIT_202s0012g02660	5425.21	1378.97	1.97598	2.28026e-121	2.44462e-119	-	PF01399:PCI domain	novel.277	114.494	660.481	-2.52804	8.88181e-28	8.71609e-26	-	- && - && -
VIT_214s0030g01250	3650.22	343.323	3.41025	3.01974e-121	3.22345e-119	-	PF08389:Exportin 1-like protein	VIT_214s0068g01160	11.5149	151.012	-3.71249	1.47003e-27	1.43638e-25	-	PF07207:Light regulated protein Lir1
VIT_218s0001g13040	5224.61	566.404	3.20534	3.43851e-121	3.65471e-119	bZIP_1	PF00170:bZIP transcription factor	VIT_203s0091g01140	415.742	23.3844	4.1613	1.88638e-27	1.83529e-25	MATH	PF00917:MATH domain
VIT_202s0025g03260	69.0702	922.621	-3.73575	3.97058e-121	4.2022e-119	-	PF00230:Major intrinsic protein	VIT_215s0046g00980	2452.55	5881.79	-1.26202	2.31624e-27	2.23504e-25	Ion_trans	PF00520:Ion transport protein|PF00027:Cyclic nucleotide-binding domain
VIT_206s0080g00170	793.891	18.6029	5.40989	8.7244e-121	9.19404e-119	-	PF11744:Aluminium activated malate transporter	VIT_216s0013g02165	4203.38	764.089	2.45969	2.31698e-27	2.23504e-25	-	-
VIT_203s0017g02146	3229.74	4.41121	9.53198	2.25896e-120	2.37047e-118	UDPGT	PF00201:UDP-glucoronosyl and UDP-glucosyl transferase	VIT_210s0003g00390	6470.88	1492.33	2.11639	2.82672e-27	2.7152e-25	-	PF00462:Glutaredoxin
VIT_216s0100g01100	14298.5	782.022	4.19299	2.37164e-120	2.47821e-118	Chal_sti_synt_N	PF02797:Chalcone and stilbene synthases, C-terminal domain|PF00195:Chalcone and stilbene synthases, N-terminal domain	VIT_205s0094g00990	1841.82	4496.5	-1.28768	3.24917e-27	3.09973e-25	UDPGT	PF00201:UDP-glucoronosyl and UDP-glucosyl transferase
VIT_202s0012g01380	87.5852	1013.79	-3.53052	4.64352e-120	4.8318e-118	-	-	VIT_200s1240g00010	5.79144	156.618	-4.76319	3.25438e-27	3.09973e-25	-	PF16845:Aspartic acid proteinase inhibitor
VIT_207s0151g00690	6729.13	1875.01	1.84368	2.4616e-119	2.55069e-117	Proteasome	PF00227:Proteasome subunit	VIT_213s0019g01040	23.4616	208.76	-3.15622	3.36312e-27	3.1899e-25	-	-
VIT_201s0137g00420	4887.45	1121.16	2.124	2.89429e-119	2.98654e-117	Proteasome	PF00227:Proteasome subunit	VIT_201s0026g02390	242.204	3.27414	6.2245	4.3121e-27	4.07296e-25	-	PF13417:Glutathione S-transferase, N-terminal domain
VIT_208s0058g01390	47.3477	1407.37	-4.88145	4.65419e-119	4.78261e-117	WRKY	PF03106:WRKY DNA -binding domain	VIT_214s0006g00180	2507.66	461.246	2.4426	5.66227e-27	5.32606e-25	-	PF14541:Xylanase inhibitor C-terminal|PF14543:Xylanase inhibitor N-terminal
VIT_204s0008g02230	35.2303	795.134	-4.49687	7.57797e-119	7.75489e-117	AP2	PF00847:AP2 domain	VIT_209s0002g06400	419.915	35.8996	3.5486	6.10466e-27	5.71845e-25	-	-
VIT_200s0233g00030	3180.89	83.0241	5.259	1.15346e-118	1.17553e-116	-	PF02358:Trehalose-phosphatase	VIT_202s0012g01610	1025.7	266.532	1.94451	6.48326e-27	6.0481e-25	Glyco_hydro_17	PF00332:Glycosyl hydrolases family 17
VIT_215s0048g02320	3057.01	226.829	3.7512	1.85834e-118	1.88614e-116	NAM	PF02365:No apical meristem (NAM) protein	VIT_202s0154g00480	327.813	21.796	3.91476	8.67025e-27	8.05516e-25	-	PF00011:Hsp20/alpha crystallin family
VIT_207s0104g01080	5128.62	1422.95	1.84956	3.69682e-118	3.73681e-116	-	-	VIT_216s0098g00580	1203.21	175.482	2.77764	1.11697e-26	1.03349e-24	DUF1671	PF07910:Peptidase family C78
VIT_205s0077g01560	4028.07	390.025	3.36922	5.54654e-118	5.58374e-116	-	PF00407:Pathogenesis-related protein Bet v I family	VIT_202s0025g04250	328.417	32.927	3.3231	1.26957e-26	1.16991e-24	Thaumatin	PF00314:Thaumatin family
VIT_213s0084g00650	3611.56	683.539	2.40108	9.45424e-118	9.47912e-116	-	PF12847:Methyltransferase domain|PF12756:C2H2 type zinc-finger (2 copies)	VIT_213s0156g00590	1939.11	479.987	2.01395	1.43902e-26	1.3207e-24	Pkinase	PF01453:D-mannose binding lectin|PF00069:Protein kinase domain
VIT_202s0154g00090	523.088	3100.02	-2.56583	1.63987e-117	1.63756e-115	-	PF00251:Glycosyl hydrolases family 32 N-terminal domain|PF08244:Glycosyl hydrolases family 32 C terminal	VIT_200s0615g00020	517.466	40.4487	3.68083	2.08648e-26	1.90284e-24	ADH_N	PF08240:Alcohol dehydrogenase GroES-like domain|PF00107:Zinc-binding dehydrogenase
VIT_209s0002g00170	11929	2954.28	2.01354	5.3696e-117	5.34049e-115	AAA	PF00004:ATPase family associated with various cellular activities (AAA)	VIT_214s0171g00360	70.1231	324.841	-2.21125	2.09011e-26	1.90284e-24	-	-
VIT_213s0019g02730	2199.9	366.39	2.58476	9.31502e-117	9.22746e-115	-	-	VIT_212s0142g00760	144.544	600.354	-2.05392	2.12369e-26	1.92568e-24	Pkinase	PF13855:Leucine rich repeat|PF00069:Protein kinase domain
VIT_203s0038g04350	9439.08	2213.07	2.09256	4.44594e-116	4.3866e-114	AAA	PF00004:ATPase family associated with various cellular activities (AAA)	VIT_200s0424g00030	28.5095	211.103	-2.88935	2.14002e-26	1.93275e-24	Pkinase	PF00069:Protein kinase domain
VIT_205s0020g02500	3115.31	275.041	3.50094	8.77366e-116	8.62221e-114	-	-	VIT_211s0016g05010	185.454	3.27652	5.84061	2.18703e-26	1.96737e-24	Glyoxalase	PF00903:Glyoxalase/Bleomycin resistance protein/Dioxygenase superfamily
VIT_203s0180g00080	624.056	5858.13	-3.22921	2.03814e-115	1.99504e-113	-	PF04199:Putative cyclase	VIT_201s0146g00060	2745.53	703.117	1.96545	2.3452e-26	2.10132e-24	G6PD_C	PF00479:Glucose-6-phosphate dehydrogenase, NAD binding domain|PF02781:Glucose-6-phosphate dehydrogenase, C-terminal domain
VIT_202s0012g02190	654.853	3726.98	-2.50724	7.02381e-115	6.84821e-113	-	PF03552:Cellulose synthase|PF14570:RING/Ubox like zinc-binding domain	VIT_206s0004g04620	959.288	2579.85	-1.42739	2.45888e-26	2.19451e-24	-	PF12552:Protein of unknown function (DUF3741)|PF14309:Domain of unknown function (DUF4378)
VIT_216s0050g00610	12943.8	3406.87	1.92567	1.9644e-114	1.90777e-112	-	PF01158:Ribosomal protein L36e	VIT_201s0011g03110	4565.71	1768.3	1.36849	2.79796e-26	2.48644e-24	Myb_DNA-binding	PF00249:Myb-like DNA-binding domain
VIT_202s0025g02880	235.613	1587.27	-2.75524	2.00794e-114	1.94245e-112	-	-	VIT_201s0011g03950	33.1834	207.34	-2.64304	2.80792e-26	2.48644e-24	Pkinase_Tyr	PF07714:Protein tyrosine kinase
VIT_219s0090g00420	24237.6	7270.25	1.73715	2.34535e-114	2.26002e-112	SUI1	PF01253:Translation initiation factor SUI1	VIT_218s0072g00260	2677.3	585.075	2.19395	2.85498e-26	2.51827e-24	AP2	PF00847:AP2 domain
VIT_205s0020g03690	14885.2	2249.33	2.72653	2.68406e-114	2.57638e-112	-	PF13302:Acetyltransferase (GNAT) domain	VIT_216s0013g00390	748.584	59.0509	3.66395	2.97334e-26	2.61251e-24	-	-
VIT_218s0001g02260	5154.85	1312.62	1.97363	2.71219e-114	2.59333e-112	Proteasome	PF00227:Proteasome subunit	VIT_217s0000g07375	378.906	1779.5	-2.23202	3.0864e-26	2.70137e-24	-	-
VIT_214s0108g01160	1999.35	11270.1	-2.49433	4.0894e-114	3.89515e-112	-	-	VIT_217s0000g07670	976.857	100.354	3.28343	3.10889e-26	2.71059e-24	Aldedh	PF00171:Aldehyde dehydrogenase family
VIT_217s0000g03340	1833.66	302.139	2.60123	4.43845e-114	4.21142e-112	Pkinase_Tyr	PF07714:Protein tyrosine kinase|PF14380:Wall-associated receptor kinase C-terminal	VIT_216s0100g01130	426.87	37.7261	3.49625	3.21815e-26	2.7951e-24	Chal_sti_synt_N	PF02797:Chalcone and stilbene synthases, C-terminal domain|PF00195:Chalcone and stilbene synthases, N-terminal domain
VIT_207s0197g00170	625.233	2545.58	-2.02558	6.45282e-114	6.09939e-112	NB-ARC	PF05659:Arabidopsis broad-spectrum mildew resistance protein RPW8|PF00931:NB-ARC domain	VIT_217s0000g02150	1489.73	8.20442	7.51096	3.39453e-26	2.93705e-24	-	PF01280:Ribosomal protein L19e
VIT_203s0063g01800	1655.13	273.473	2.59736	7.70774e-114	7.25787e-112	-	PF09754:PAC2 family	VIT_209s0002g00510	4250.55	0.635066	12.6885	3.78377e-26	3.26138e-24	Lipase_GDSL	PF00657:GDSL-like Lipase/Acylhydrolase
VIT_218s0122g00690	14100.7	2227.88	2.66193	1.05346e-113	9.88217e-112	-	PF07732:Multicopper oxidase|PF00394:Multicopper oxidase|PF07731:Multicopper oxidase	VIT_217s0000g02050	1425.63	169.544	3.0711	4.6171e-26	3.96458e-24	NUDIX	PF00293:NUDIX domain
VIT_203s0038g04570	142.865	2075.1	-3.85511	4.36083e-113	4.07532e-111	-	PF00483:Nucleotidyl transferase	VIT_216s0098g01000	1230.28	123.508	3.31609	5.06491e-26	4.3327e-24	-	-
VIT_208s0040g02210	44.1108	779.63	-4.14772	7.46339e-113	6.94853e-111	Pkinase	PF00069:Protein kinase domain|PF00139:Legume lectin domain	VIT_212s0057g00950	159.914	917.418	-2.5213	5.54708e-26	4.72732e-24	-	-
VIT_206s0080g00320	1522.06	176.514	3.10925	1.0578e-112	9.81141e-111	-	PF12695:Alpha/beta hydrolase family	VIT_210s0003g03810	245.32	9.912	4.62186	6.11685e-26	5.19336e-24	Zim	PF06200:tify domain|PF09425:Divergent CCT motif
VIT_201s0244g00100	1075.05	76.7289	3.80633	1.09535e-112	1.01218e-110	Peptidase_S10	PF00450:Serine carboxypeptidase	VIT_213s0156g00245	20.6771	194.926	-3.23813	6.40252e-26	5.41562e-24	-	PF03107:C1 domain
VIT_204s0008g04790	920.396	30.3885	4.91644	1.23662e-111	1.13847e-109	ABC2_membrane	PF14510:ABC-transporter extracellular N-terminal|PF00005:ABC transporter|PF08370:Plant PDR ABC transporter associated|PF01061:ABC-2 type transporter	VIT_202s0025g02490	499.385	51.1211	3.28869	6.61918e-26	5.57807e-24	-	-
VIT_208s0007g08260	1282.91	4769.75	-1.89499	1.77971e-111	1.63239e-109	-	PF00625:Guanylate kinase	VIT_211s0016g03540	101.211	512.796	-2.34025	8.16762e-26	6.85747e-24	-	PF02309:AUX/IAA family
VIT_201s0026g01430	1315.9	7783.93	-2.56351	4.28665e-111	3.9173e-109	-	PF04601:Domain of unknown function (DUF569)	VIT_203s0038g00670	1596.83	6378.09	-1.99785	9.58579e-26	8.01846e-24	-	PF00274:Fructose-bisphosphate aldolase class-I
VIT_204s0008g00790	2853.59	665.909	2.09909	4.32145e-111	3.93459e-109	-	PF01778:Ribosomal L28e protein family	VIT_205s0102g00200	87.3902	500.29	-2.5174	1.02913e-25	8.57696e-24	-	-
VIT_213s0019g02200	2057.62	9328.12	-2.18074	6.54283e-111	5.93529e-109	PP2C	PF00481:Protein phosphatase 2C	VIT_201s0011g05190	14.5876	211.885	-3.86082	1.06411e-25	8.836e-24	-	PF00407:Pathogenesis-related protein Bet v I family
VIT_209s0002g00530	751.537	15.6197	5.5919	7.41672e-111	6.70347e-109	Lipase_GDSL	PF00657:GDSL-like Lipase/Acylhydrolase	VIT_211s0037g00950	715.18	215.802	1.72927	1.07411e-25	8.88646e-24	SAM_decarbox	PF01536:Adenosylmethionine decarboxylase
VIT_203s0097g00710	670.782	3624.04	-2.43205	3.13694e-110	2.82495e-108	-	PF01488:Shikimate / quinate 5-dehydrogenase|PF00745:Glutamyl-tRNAGlu reductase, dimerisation domain|PF05201:Glutamyl-tRNAGlu reductase, N-terminal domain	VIT_219s0085g01000	958.544	2693.67	-1.49048	1.07895e-25	8.89408e-24	-	PF07002:Copine|PF13920:Zinc finger, C3HC4 type (RING finger)
VIT_219s0090g01190	3082.85	532.674	2.53247	6.28016e-110	5.63508e-108	-	PF01025:GrpE	VIT_203s0038g00760	10454.3	3796.92	1.46121	1.29674e-25	1.06507e-23	-	PF02784:Pyridoxal-dependent decarboxylase, pyridoxal binding domain|PF00278:Pyridoxal-dependent decarboxylase, C-terminal sheet domain
VIT_212s0059g01100	3884.96	928.342	2.06489	9.67159e-110	8.64682e-108	UFD1	PF03152:Ubiquitin fusion degradation protein UFD1	VIT_208s0007g08520	1469.88	127.888	3.52239	1.31884e-25	1.07931e-23	-	-
VIT_205s0077g00840	11.2936	901.937	-6.3353	1.44543e-108	1.28763e-106	-	-	VIT_211s0016g00690	127.667	449.553	-1.81634	1.5189e-25	1.23856e-23	-	PF04570:zinc-finger of the FCS-type, C2-C2
VIT_219s0014g01330	2170.85	280.361	2.95192	3.3699e-108	2.99124e-106	-	PF12222:Peptide N-acetyl-beta-D-glucosaminyl asparaginase amidase A|PF01208:Uroporphyrinogen decarboxylase (URO-D)	VIT_204s0008g04160	22.1002	357.657	-4.01831	1.7089e-25	1.38849e-23	-	PF03181:BURP domain
VIT_214s0066g01880	2190.55	264.309	3.05041	5.45567e-108	4.82534e-106	-	-	VIT_208s0007g01430	1632.84	4315.43	-1.40214	1.8733e-25	1.51664e-23	Usp	PF00582:Universal stress protein family
VIT_206s0004g05460	956.09	7339.51	-2.93947	2.93423e-107	2.58599e-105	PP2C	PF00481:Protein phosphatase 2C	VIT_219s0014g02210	1884.21	340.441	2.46816	2.01041e-25	1.62185e-23	-	PF10508:Proteasome non-ATPase 26S subunit
VIT_218s0001g05250	3813.24	11772.3	-1.62611	5.812e-107	5.10405e-105	AP2	PF00847:AP2 domain	VIT_216s0100g01160	370.432	66.6015	2.47399	2.17269e-25	1.74655e-23	Chal_sti_synt_N	PF00195:Chalcone and stilbene synthases, N-terminal domain|PF02797:Chalcone and stilbene synthases, C-terminal domain
VIT_206s0004g07280	2581.86	397.436	2.70025	6.83175e-107	5.97839e-105	UDPGT	PF00201:UDP-glucoronosyl and UDP-glucosyl transferase	VIT_216s0100g00750	7216.08	716.492	3.33199	2.72122e-25	2.17977e-23	Chal_sti_synt_N	PF02797:Chalcone and stilbene synthases, C-terminal domain|PF00195:Chalcone and stilbene synthases, N-terminal domain
VIT_207s0005g03220	812.619	77.5103	3.38934	7.02556e-107	6.12634e-105	AP2	PF00847:AP2 domain	VIT_218s0001g09910	667.114	5899.28	-3.14448	3.48087e-25	2.77844e-23	-	-
VIT_203s0017g02170	266.972	1575.05	-2.55998	9.04863e-107	7.86278e-105	-	PF02535:ZIP Zinc transporter	VIT_212s0059g02280	313.764	1138.02	-1.85843	3.72576e-25	2.96349e-23	Ras	PF00071:Ras family
VIT_218s0001g01120	3101.2	704.018	2.13864	1.09386e-106	9.47183e-105	-	PF08375:Proteasome regulatory subunit C-terminal|PF01399:PCI domain	VIT_204s0008g00300	87.0283	417.189	-2.26147	3.82273e-25	3.02998e-23	Pkinase	PF08263:Leucine rich repeat N-terminal domain|PF00069:Protein kinase domain|PF13855:Leucine rich repeat
VIT_204s0008g00760	1308.81	140.33	3.22417	1.6924e-106	1.46036e-104	-	PF06201:PITH domain	VIT_216s0050g00070	182.077	4.78344	5.23767	4.05252e-25	3.20092e-23	Myb_DNA-binding	PF00249:Myb-like DNA-binding domain
VIT_209s0054g00910	903.731	38.9861	4.5354	3.45475e-106	2.97073e-104	AAA	PF00004:ATPase family associated with various cellular activities (AAA)|PF14363:Domain associated at C-terminal with AAA	VIT_218s0041g02060	274.246	13.1139	4.38025	4.12839e-25	3.24353e-23	Oxidored_FMN	PF00724:NADH:flavin oxidoreductase / NADH oxidase family
VIT_202s0025g04050	13311.5	2699.25	2.30202	1.34e-105	1.14828e-103	-	-	VIT_213s0084g00130	2528.41	343.959	2.87727	4.13507e-25	3.24353e-23	Abhydrolase_3	PF07859:alpha/beta hydrolase fold
VIT_204s0044g01370	743.202	41.7517	4.15385	1.85e-105	1.57983e-103	GRAS	PF03514:GRAS domain family	VIT_204s0023g00320	40.7288	363.913	-3.16048	4.62106e-25	3.61224e-23	-	PF03547:Membrane transport protein
VIT_213s0156g00100	53.9838	738.551	-3.76783	2.57049e-105	2.18756e-103	-	-	VIT_213s0019g04450	1245.42	268.707	2.21242	4.71762e-25	3.67505e-23	C2	PF00168:C2 domain|PF17047:Synaptotagmin-like mitochondrial-lipid-binding domain
VIT_214s0060g01120	1518.43	202.27	2.90831	2.80921e-105	2.38254e-103	PPR	PF13041:PPR repeat family|PF01535:PPR repeat	VIT_205s0020g03340	23.3064	204.066	-3.12762	5.20036e-25	4.03723e-23	-	PF05910:Plant protein of unknown function (DUF868)
VIT_217s0000g08070	294.762	2086.52	-2.82022	5.84707e-105	4.94208e-103	-	-	VIT_208s0007g01640	4082.2	498.842	3.03268	5.87349e-25	4.54424e-23	PfkB	PF00294:pfkB family carbohydrate kinase|PF04832:SOUL heme-binding protein
VIT_200s1665g00010	11471.8	2578.42	2.15355	7.63144e-105	6.42832e-103	-	PF01027:Inhibitor of apoptosis-promoting Bax1	VIT_201s0011g05440	372.459	1031.5	-1.46964	9.24696e-25	7.12991e-23	-	PF04749:PLAC8 family
VIT_203s0038g02400	1625.43	184.692	3.13885	8.31701e-105	6.98206e-103	Pkinase	PF00069:Protein kinase domain	VIT_206s0004g05090	4960.78	1259.41	1.97781	9.41265e-25	7.23306e-23	-	PF14369:zinc-ribbon|PF06547:Protein of unknown function (DUF1117)|PF13639:Ring finger domain
VIT_217s0000g09280	49045.9	10860.8	2.17498	1.36252e-104	1.13996e-102	ZZ	PF16158:Ig-like domain from next to BRCA1 gene|PF00564:PB1 domain|PF00569:Zinc finger, ZZ type	VIT_201s0150g00190	10711.9	4902.3	1.1277	1.38546e-24	1.06104e-22	-	PF00923:Transaldolase
VIT_204s0008g02850	2076.1	459.321	2.17607	1.72796e-104	1.44084e-102	Proteasome	PF00227:Proteasome subunit	VIT_212s0134g00270	93.2214	474.539	-2.34845	1.42333e-24	1.08638e-22	Pkinase_Tyr	PF01453:D-mannose binding lectin|PF07714:Protein tyrosine kinase|PF00954:S-locus glycoprotein domain|PF08276:PAN-like domain
VIT_214s0030g01890	838.595	69.9909	3.58129	1.79471e-104	1.49148e-102	-	-	VIT_205s0062g00310	326.724	15.1391	4.44197	1.62834e-24	1.23868e-22	UDPGT	PF00201:UDP-glucoronosyl and UDP-glucosyl transferase
VIT_216s0039g01360	1486.76	50.5059	4.88346	1.91195e-104	1.58359e-102	-	PF00221:Aromatic amino acid lyase	VIT_214s0066g02040	165.229	726.998	-2.13858	1.705e-24	1.28972e-22	AAA	PF14363:Domain associated at C-terminal with AAA|PF00004:ATPase family associated with various cellular activities (AAA)
VIT_209s0002g05530	15630	12.7427	10.2595	2.50971e-104	2.07176e-102	-	-	VIT_201s0150g00120	1060.06	357.503	1.56802	1.7068e-24	1.28972e-22	AP2	PF00847:AP2 domain
VIT_218s0001g06950	38.0495	924.687	-4.61175	8.5467e-104	7.03186e-102	-	PF16913:Purine nucleobase transmembrane transport	VIT_210s0003g01130	162.475	19.377	3.06791	1.90347e-24	1.43355e-22	-	-
VIT_219s0027g00230	53.075	1015.39	-4.25891	1.26413e-103	1.03663e-101	NAM	PF02365:No apical meristem (NAM) protein	VIT_217s0000g05110	15.5963	221.842	-3.83064	1.92114e-24	1.44206e-22	p450	PF00067:Cytochrome P450
VIT_208s0007g08280	655.081	3263.6	-2.31499	1.31594e-103	1.07555e-101	-	-	VIT_212s0134g00300	246.364	858.185	-1.80063	2.47151e-24	1.84907e-22	Pkinase_Tyr	PF00954:S-locus glycoprotein domain|PF01453:D-mannose binding lectin|PF08276:PAN-like domain|PF13947:Wall-associated receptor kinase galacturonan-binding|PF07714:Protein tyrosine kinase
VIT_211s0065g00320	3417.03	952.248	1.84316	1.45674e-103	1.18672e-101	Proteasome	PF00227:Proteasome subunit	VIT_204s0008g07150	38.0494	255.684	-2.75079	2.48813e-24	1.85538e-22	-	PF14543:Xylanase inhibitor N-terminal|PF14541:Xylanase inhibitor C-terminal
VIT_212s0059g02280	65.8648	780.249	-3.57509	6.49497e-103	5.2737e-101	Ras	PF00071:Ras family	VIT_212s0028g02340	10856.6	4906.68	1.14574	2.65989e-24	1.97695e-22	-	PF01450:Acetohydroxy acid isomeroreductase, catalytic domain|PF07991:Acetohydroxy acid isomeroreductase, NADPH-binding domain
VIT_208s0007g08050	91.5021	1085.18	-3.56937	7.98238e-103	6.46025e-101	Peptidase_S41	PF03572:Peptidase family S41|PF00595:PDZ domain (Also known as DHR or GLGF)	VIT_216s0100g00270	271.234	972.34	-1.84185	2.84425e-24	2.10707e-22	-	-
VIT_208s0007g08370	21608.6	6895.16	1.64789	7.19096e-102	5.80078e-100	-	PF00333:Ribosomal protein S5, N-terminal domain|PF03719:Ribosomal protein S5, C-terminal domain	VIT_214s0068g02150	4100.59	978.747	2.06678	2.85443e-24	2.10772e-22	-	-
VIT_200s0253g00150	919.21	116.596	2.98036	9.66012e-102	7.7673e-100	-	PF12146:Serine aminopeptidase, S33	VIT_211s0016g00670	231.474	4.51531	5.67888	2.87825e-24	2.11841e-22	AP2	PF00847:AP2 domain
VIT_211s0016g01810	4329.81	26328	-2.60444	9.76579e-102	7.82686e-100	-	PF13359:DDE superfamily endonuclease	VIT_206s0061g00180	266.668	798.851	-1.58285	2.99739e-24	2.19896e-22	-	-
VIT_208s0040g01480	39879.9	8503.43	2.22954	1.13251e-101	9.04729e-100	AAA	PF02359:Cell division protein 48 (CDC48), N-terminal domain|PF00004:ATPase family associated with various cellular activities (AAA)|PF02933:Cell division protein 48 (CDC48), domain 2	VIT_208s0007g07480	267.192	929.893	-1.79874	3.4754e-24	2.54141e-22	-	-
VIT_209s0002g05800	4137.65	841.327	2.29761	1.48151e-101	1.17973e-99	AAA	PF00004:ATPase family associated with various cellular activities (AAA)	VIT_200s0374g00020	489.21	1430.62	-1.54834	3.56372e-24	2.59762e-22	Pkinase_Tyr	PF08276:PAN-like domain|PF00954:S-locus glycoprotein domain|PF07714:Protein tyrosine kinase
VIT_219s0014g04650	493.266	2245.97	-2.18778	2.72e-101	2.159e-99	-	PF13833:EF-hand domain pair	VIT_217s0000g05640	14.5025	186.649	-3.68182	3.92683e-24	2.85312e-22	-	-
VIT_213s0019g04660	36.6721	742.166	-4.32298	3.25112e-101	2.57233e-99	Aa_trans	PF01490:Transmembrane amino acid transporter protein	VIT_200s0301g00090	241.863	5.82394	5.37779	4.35225e-24	3.15211e-22	Pyr_redox_2	PF07992:Pyridine nucleotide-disulphide oxidoreductase
VIT_204s0043g00850	2705.33	586.462	2.20501	3.78575e-101	2.9858e-99	-	-	VIT_207s0031g01120	12.4306	169.772	-3.76459	5.65881e-24	4.08534e-22	-	PF07731:Multicopper oxidase|PF00394:Multicopper oxidase
VIT_201s0011g05670	367.177	1662.39	-2.17899	4.12722e-101	3.24478e-99	NUDIX	PF00293:NUDIX domain	VIT_200s0454g00030	341.143	1194.34	-1.80775	5.86269e-24	4.21909e-22	Peptidase_S8	PF05922:Peptidase inhibitor I9|PF00082:Subtilase family|PF02225:PA domain
VIT_208s0058g00270	5624.17	1179.68	2.25316	7.49006e-101	5.86998e-99	-	PF03810:Importin-beta N-terminal domain|PF13513:HEAT-like repeat	VIT_207s0031g00920	2526.65	8722.38	-1.78745	6.03754e-24	4.33117e-22	-	-
VIT_219s0027g00760	48338.3	8717.23	2.4712	1.04784e-100	8.18608e-99	GTP_EFTU	PF00009:Elongation factor Tu GTP binding domain|PF03144:Elongation factor Tu domain 2|PF03764:Elongation factor G, domain IV|PF14492:Elongation Factor G, domain II|PF00679:Elongation factor G C-terminus	VIT_209s0002g05530	1043.45	2.63907	8.64298	6.74022e-24	4.82e-22	-	-
VIT_207s0197g00130	756.098	3577.92	-2.24115	1.42561e-100	1.11023e-98	NB-ARC	PF05659:Arabidopsis broad-spectrum mildew resistance protein RPW8|PF00931:NB-ARC domain	VIT_207s0031g01050	12.5022	149.951	-3.58212	6.77301e-24	4.82822e-22	-	-
VIT_218s0001g00110	305.123	1976.22	-2.69552	2.11804e-100	1.6443e-98	-	-	VIT_214s0066g00600	371.985	99.9667	1.89371	6.87872e-24	4.8882e-22	-	-
VIT_216s0100g00750	17265.8	1419.09	3.60508	4.08458e-100	3.16108e-98	Chal_sti_synt_N	PF02797:Chalcone and stilbene synthases, C-terminal domain|PF00195:Chalcone and stilbene synthases, N-terminal domain	VIT_214s0066g02100	312.516	1.94131	7.33319	7.51943e-24	5.32681e-22	AAA	PF00004:ATPase family associated with various cellular activities (AAA)|PF14363:Domain associated at C-terminal with AAA
VIT_208s0007g05940	627.997	2553.67	-2.02424	7.61105e-100	5.87189e-98	-	-	VIT_210s0003g01730	5673.61	997.482	2.50784	8.67462e-24	6.12601e-22	U-box	PF00514:Armadillo/beta-catenin-like repeat|PF04564:U-box domain
VIT_211s0052g01260	269.223	2621.8	-3.28133	1.28218e-99	9.86127e-98	-	PF06955:Xyloglucan endo-transglycosylase (XET) C-terminus|PF00722:Glycosyl hydrolases family 16	VIT_212s0028g00565	224.947	9.34916	4.5874	8.94323e-24	6.29609e-22	-	-
novel.233	1721.53	109.23	3.97872	5.06375e-99	3.88247e-97	-	- && Q9FMN4.1 RecName: Full=Thioredoxin-like protein Clot; AltName: Full=Thioredoxin Clot; Short=AtClot && -	VIT_219s0177g00310	557.735	172.008	1.69689	1.14574e-23	8.0411e-22	PALP	PF00291:Pyridoxal-phosphate dependent enzyme
VIT_200s0415g00030	14472.7	2150.75	2.75035	6.0135e-99	4.59643e-97	HSP70	PF00012:Hsp70 protein	VIT_211s0037g00590	148.393	13.488	3.45563	1.35341e-23	9.46927e-22	-	PF02458:Transferase family
VIT_200s0301g00040	369.579	5890.95	-3.99299	8.51015e-99	6.48474e-97	-	-	VIT_205s0062g00300	205.159	10.3849	4.30772	1.46694e-23	1.0232e-21	UDPGT	PF00201:UDP-glucoronosyl and UDP-glucosyl transferase
VIT_210s0071g00320	1763.15	100.352	4.13628	8.91512e-99	6.77249e-97	GRAM	PF02893:GRAM domain	VIT_200s1553g00010	223.135	1132.53	-2.34333	1.57601e-23	1.09591e-21	Peptidase_S8	PF00082:Subtilase family|PF02225:PA domain
VIT_217s0053g00980	1167.18	111.344	3.38743	9.84924e-99	7.45922e-97	-	-	VIT_203s0091g00690	7019.03	1371.75	2.3552	1.5886e-23	1.10128e-21	-	PF13912:C2H2-type zinc finger
novel.760	18.1733	668.387	-5.2263	1.35108e-98	1.02011e-96	-	- && - && -	VIT_204s0008g00320	8.85072	135.551	-3.941	1.86589e-23	1.28957e-21	-	-
VIT_204s0023g01150	32.422	708.392	-4.43946	1.36721e-98	1.02915e-96	-	PF04678:Mitochondrial calcium uniporter	VIT_217s0000g03790	3448.73	908.272	1.92492	2.6426e-23	1.81803e-21	-	-
VIT_208s0007g08310	8476.73	24497.1	-1.53099	1.90789e-98	1.43178e-96	-	PF05691:Raffinose synthase or seed imbibition protein Sip1	VIT_218s0001g08570	60.7557	279.988	-2.20573	2.64656e-23	1.81803e-21	Aa_trans	PF01490:Transmembrane amino acid transporter protein
VIT_208s0040g02460	11075.9	2739.68	2.01519	3.40683e-98	2.54894e-96	-	PF00410:Ribosomal protein S8	VIT_218s0089g00650	11.5188	148.156	-3.68653	2.80212e-23	1.91907e-21	-	PF13855:Leucine rich repeat
VIT_218s0001g00210	255.346	1296.37	-2.3435	6.91851e-98	5.16075e-96	-	PF03641:Possible lysine decarboxylase	VIT_219s0140g00230	39.066	262.173	-2.74854	2.89814e-23	1.97885e-21	-	-
VIT_212s0134g00160	1512.85	225.914	2.74374	8.64696e-98	6.43069e-96	-	PF00722:Glycosyl hydrolases family 16|PF06955:Xyloglucan endo-transglycosylase (XET) C-terminus	VIT_211s0052g01200	170.545	14.4171	3.57542	3.48536e-23	2.37266e-21	-	PF06955:Xyloglucan endo-transglycosylase (XET) C-terminus|PF00722:Glycosyl hydrolases family 16
VIT_201s0011g02320	46662.6	6100.99	2.93518	1.16856e-97	8.66446e-96	-	-	VIT_218s0001g07380	2934.9	814.631	1.84899	3.68691e-23	2.50235e-21	-	PF03479:Domain of unknown function (DUF296)
VIT_200s0480g00020	765.333	80.6478	3.24919	1.5496e-97	1.14555e-95	-	-	VIT_208s0058g00300	105.367	377.217	-1.83982	4.02806e-23	2.72573e-21	-	PF00139:Legume lectin domain
VIT_206s0061g01040	3662.31	875.883	2.06373	4.84973e-97	3.57451e-95	Piwi	PF16487:Mid domain of argonaute|PF08699:Argonaute linker 1 domain|PF16488:Argonaute linker 2 domain|PF02171:Piwi domain|PF16486:N-terminal domain of argonaute|PF02170:PAZ domain	VIT_214s0068g00380	475.504	25.9645	4.19229	4.11945e-23	2.77928e-21	-	-
VIT_214s0083g00960	11657.4	2185.45	2.41513	6.17653e-97	4.53893e-95	-	-	VIT_204s0008g06140	377.581	31.2539	3.59805	4.1398e-23	2.78472e-21	-	-
VIT_208s0007g04170	25511.6	5059.01	2.33419	7.81832e-97	5.72842e-95	PK	PF02887:Pyruvate kinase, alpha/beta domain|PF00224:Pyruvate kinase, barrel domain	VIT_216s0098g00970	267.869	1042.99	-1.96171	5.34135e-23	3.58234e-21	Peptidase_S8	PF00082:Subtilase family|PF02225:PA domain|PF02536:mTERF|PF05922:Peptidase inhibitor I9
VIT_211s0118g00420	1038.8	156.852	2.72554	8.36946e-97	6.11415e-95	-	PF03662:Glycosyl hydrolase family 79, N-terminal domain	VIT_203s0091g00670	295.634	53.9687	2.45099	6.19692e-23	4.14389e-21	-	PF03195:Protein of unknown function DUF260
VIT_218s0001g14950	4525.12	818.209	2.46768	1.36384e-96	9.93399e-95	-	-	VIT_202s0025g00900	8614.39	3481.03	1.30725	6.30475e-23	4.2036e-21	NAD_binding_2	PF03446:NAD binding domain of 6-phosphogluconate dehydrogenase|PF00393:6-phosphogluconate dehydrogenase, C-terminal domain
VIT_200s0226g00045	962.934	38.7383	4.63726	3.3235e-96	2.41368e-94	NB-ARC	PF00931:NB-ARC domain	VIT_205s0020g04260	311.076	18.3406	4.09126	6.34971e-23	4.22116e-21	Cation_ATPase_C	PF12710:haloacid dehalogenase-like hydrolase|PF00690:Cation transporter/ATPase, N-terminus|PF00689:Cation transporting ATPase, C-terminus|PF00122:E1-E2 ATPase
VIT_219s0014g02860	4601.17	1096.54	2.06905	4.03185e-96	2.91668e-94	-	-	VIT_200s0199g00270	24.017	224.943	-3.22702	6.42058e-23	4.25579e-21	-	PF03959:Serine hydrolase (FSH1)
VIT_205s0020g01960	11749.3	2304.74	2.34974	4.03966e-96	2.91668e-94	Na_H_Exchanger	PF00999:Sodium/hydrogen exchanger family	VIT_217s0000g03740	97.4308	688.322	-2.81941	6.68765e-23	4.4199e-21	CCT	PF06203:CCT motif
VIT_210s0003g01770	5483.87	1036.91	2.40263	8.42028e-96	6.06187e-94	-	-	VIT_214s0081g00420	8.7499	134.721	-3.93754	7.38659e-23	4.86764e-21	-	PF13637:Ankyrin repeats (many copies)|PF12796:Ankyrin repeats (3 copies)|PF13962:Domain of unknown function
VIT_202s0025g03220	96.3071	1175.5	-3.61628	8.54407e-96	6.13315e-94	-	PF13837:Myb/SANT-like DNA-binding domain	VIT_219s0093g00320	2623.1	42.0363	5.96277	7.61238e-23	5.00188e-21	GST_N	PF00043:Glutathione S-transferase, C-terminal domain|PF02798:Glutathione S-transferase, N-terminal domain
novel.939	634.087	15.728	5.34398	1.46086e-95	1.04561e-93	-	- && - && -	VIT_200s0214g00150	748.821	92.3145	3.01919	7.74851e-23	5.07661e-21	-	PF14299:Phloem protein 2
VIT_209s0002g06790	87.1027	1322.46	-3.91991	5.03324e-95	3.59208e-93	-	PF00011:Hsp20/alpha crystallin family	VIT_207s0141g00290	158.626	873.342	-2.461	9.51032e-23	6.21295e-21	-	PF02309:AUX/IAA family
VIT_211s0016g03180	510.847	9733.99	-4.25029	5.04763e-95	3.59208e-93	PP2C	PF00481:Protein phosphatase 2C	VIT_207s0129g00360	735.316	197.131	1.89895	9.60762e-23	6.25848e-21	-	PF00141:Peroxidase
VIT_211s0052g01300	116.647	1353.66	-3.53042	7.23775e-95	5.1359e-93	-	PF00722:Glycosyl hydrolases family 16|PF06955:Xyloglucan endo-transglycosylase (XET) C-terminus	VIT_204s0008g04940	171.25	606.519	-1.825	9.91529e-23	6.44039e-21	2OG-FeII_Oxy	PF03171:2OG-Fe(II) oxygenase superfamily|PF14226:non-haem dioxygenase in morphine synthesis N-terminal
VIT_213s0019g04390	1231.13	4231.5	-1.78082	1.6193e-94	1.14577e-92	GATA	PF00320:GATA zinc finger	VIT_218s0001g05690	313.484	970.068	-1.62934	9.95717e-23	6.44912e-21	PP2C	PF00481:Protein phosphatase 2C
VIT_219s0014g02210	2592.15	635.869	2.0269	1.83549e-94	1.29504e-92	-	PF10508:Proteasome non-ATPase 26S subunit	VIT_218s0001g11800	2466.05	5925.3	-1.2647	1.00767e-22	6.50794e-21	POX	PF05920:Homeobox KN domain|PF07526:Associated with HOX
VIT_204s0008g07010	565.241	30.0174	4.2287	2.67723e-94	1.88357e-92	-	PF01031:Dynamin central region|PF02212:Dynamin GTPase effector domain|PF00350:Dynamin family	VIT_211s0016g00340	144.234	12.022	3.59042	1.0471e-22	6.74339e-21	-	PF08423:Rad51|PF14520:Helix-hairpin-helix domain
VIT_219s0015g01400	3572.23	850.539	2.07022	4.63834e-94	3.25406e-92	ubiquitin	PF00240:Ubiquitin family|PF09668:Aspartyl protease	VIT_200s0220g00110	519.082	169.236	1.61638	1.05615e-22	6.7824e-21	-	-
VIT_214s0060g01230	3284.3	622.119	2.39969	5.03533e-94	3.5226e-92	AAA	PF02190:ATP-dependent protease La (LON) substrate-binding domain|PF00004:ATPase family associated with various cellular activities (AAA)|PF05362:Lon protease (S16) C-terminal proteolytic domain	VIT_200s0480g00030	3504.76	675.313	2.37556	1.07948e-22	6.91261e-21	-	PF12143:Protein of unknown function (DUF_B2219)
VIT_219s0138g00140	1729.25	9907.14	-2.5178	5.86543e-94	4.09176e-92	-	-	VIT_214s0066g02470	479.684	30.214	3.98729	1.32829e-22	8.48195e-21	-	PF04601:Domain of unknown function (DUF569)
VIT_209s0002g02500	3435.03	825.317	2.05701	7.64187e-94	5.31604e-92	UCH	PF00443:Ubiquitin carboxyl-terminal hydrolase|PF00240:Ubiquitin family	VIT_201s0011g02200	883.023	2331.68	-1.40078	1.37524e-22	8.7571e-21	-	PF03951:Glutamine synthetase, beta-Grasp domain|PF00120:Glutamine synthetase, catalytic domain
VIT_218s0001g03590	1934	349.115	2.47042	8.75486e-94	6.07322e-92	HGTP_anticodon	PF13393:Histidyl-tRNA synthetase|PF03129:Anticodon binding domain	VIT_216s0100g01070	6139.91	1149.86	2.41656	1.62596e-22	1.03246e-20	Chal_sti_synt_N	PF00195:Chalcone and stilbene synthases, N-terminal domain|PF02797:Chalcone and stilbene synthases, C-terminal domain
VIT_219s0014g00350	1880.61	365.077	2.36467	1.06518e-93	7.36851e-92	zf-B_box	PF00643:B-box zinc finger	VIT_219s0014g03200	439.906	1123.46	-1.35256	1.87533e-22	1.18748e-20	-	-
VIT_215s0048g00740	229.435	1259.72	-2.45607	1.67816e-93	1.15765e-91	-	-	VIT_205s0062g00270	238.653	18.2329	3.70457	2.03393e-22	1.28432e-20	UDPGT	PF00201:UDP-glucoronosyl and UDP-glucosyl transferase
VIT_212s0057g00310	1248.2	4.91411	7.97	1.7891e-93	1.23075e-91	-	-	VIT_210s0042g00770	18.6151	153.656	-3.04563	2.32202e-22	1.46216e-20	Pkinase	PF13855:Leucine rich repeat|PF00069:Protein kinase domain
VIT_203s0038g04100	1393.14	4449.51	-1.67532	1.79435e-93	1.23094e-91	-	-	VIT_212s0055g00160	319.766	65.7801	2.28275	2.77219e-22	1.7408e-20	UDPGT	PF00201:UDP-glucoronosyl and UDP-glucosyl transferase
VIT_205s0020g05060	40.5782	637.966	-3.97772	7.23982e-93	4.95288e-91	-	PF03552:Cellulose synthase	VIT_219s0015g01000	255.327	1340.23	-2.39166	3.28579e-22	2.05761e-20	-	PF13639:Ring finger domain
VIT_204s0023g02210	789.862	11.7579	6.06377	7.44327e-93	5.07804e-91	-	PF03492:SAM dependent carboxyl methyltransferase	VIT_208s0040g01810	348.215	947.135	-1.44385	3.94165e-22	2.46152e-20	Auxin_resp	PF02362:B3 DNA binding domain|PF06507:Auxin response factor
VIT_214s0066g00410	1616.78	6830.93	-2.07831	1.02322e-92	6.96157e-91	-	-	VIT_216s0050g01680	12.5955	159.906	-3.67046	3.97471e-22	2.47535e-20	UDPGT	PF00201:UDP-glucoronosyl and UDP-glucosyl transferase
VIT_214s0108g01560	357.771	1875.73	-2.38808	1.77751e-92	1.20603e-90	-	-	VIT_200s1455g00010	259.265	10.1048	4.68743	4.56274e-22	2.83377e-20	-	PF03330:Rare lipoprotein A (RlpA)-like double-psi beta-barrel|PF01357:Pollen allergen
VIT_207s0151g00900	3864.63	895.555	2.10913	4.17948e-92	2.828e-90	Ribosomal_S24e	PF01282:Ribosomal protein S24e	VIT_218s0122g00590	430.265	47.9352	3.16261	4.6832e-22	2.90064e-20	-	PF03479:Domain of unknown function (DUF296)
VIT_207s0005g01320	390.571	3126.51	-3.00348	4.68715e-92	3.16287e-90	-	PF14009:Domain of unknown function (DUF4228)	VIT_205s0049g00690	192.104	2.24317	6.41161	5.62573e-22	3.47493e-20	-	-
VIT_207s0104g00540	468.577	2712.53	-2.53084	6.37237e-92	4.28836e-90	-	-	VIT_206s0004g05920	439.026	113.663	1.95051	5.81763e-22	3.58369e-20	PCNA_C	PF02747:Proliferating cell nuclear antigen, C-terminal domain|PF00705:Proliferating cell nuclear antigen, N-terminal domain
VIT_208s0040g02170	80.9251	1626.87	-4.32932	7.70579e-92	5.17165e-90	-	PF03094:Mlo family	VIT_208s0007g01660	1877.33	527.986	1.83036	5.84815e-22	3.59273e-20	-	-
VIT_206s0004g05150	4201.62	778.477	2.43162	1.38158e-91	9.24722e-90	-	PF01103:Surface antigen	VIT_216s0022g01770	1568.24	306.756	2.35398	6.2798e-22	3.84748e-20	-	PF00113:Enolase, C-terminal TIM barrel domain|PF03952:Enolase, N-terminal domain
novel.799	965.331	17.2499	5.81228	2.54368e-91	1.69796e-89	-	- && Q9ZVI6.1 RecName: Full=Protein LURP-one-related 8 && -	VIT_219s0014g02770	884.557	2182.93	-1.30332	6.5082e-22	3.97667e-20	-	PF11145:Protein of unknown function (DUF2921)
VIT_213s0067g00640	2178.58	6687.24	-1.618	2.66162e-91	1.77191e-89	HMG_box	PF00505:HMG (high mobility group) box	VIT_200s0480g00040	4937.51	1275.35	1.9528	6.77015e-22	4.1256e-20	-	PF12143:Protein of unknown function (DUF_B2219)
VIT_217s0000g06970	1008.07	3513.09	-1.80112	2.71622e-91	1.80341e-89	C1_1	PF00781:Diacylglycerol kinase catalytic domain|PF00609:Diacylglycerol kinase accessory domain|PF00130:Phorbol esters/diacylglycerol binding domain (C1 domain)	VIT_219s0085g00730	1802.92	392.538	2.1994	6.95609e-22	4.22755e-20	-	PF01145:SPFH domain / Band 7 family
VIT_201s0011g03470	3858.06	523.443	2.88097	1.16066e-90	7.68552e-89	AP2	PF00847:AP2 domain	VIT_211s0016g03170	43.2962	258.279	-2.5755	1.10348e-21	6.68843e-20	Hpt	PF01627:Hpt domain
VIT_216s0039g01840	4701.69	1160.81	2.01763	3.72734e-90	2.46153e-88	HSF_DNA-bind	PF00447:HSF-type DNA-binding	VIT_202s0025g05030	158.031	7.36458	4.41613	1.10836e-21	6.70014e-20	-	-
VIT_206s0080g00910	67.412	691.493	-3.35176	4.00238e-90	2.63614e-88	-	-	VIT_208s0058g00290	450.259	1160.01	-1.36531	1.22557e-21	7.38896e-20	Pkinase	PF00139:Legume lectin domain|PF00069:Protein kinase domain
VIT_204s0008g02510	349.264	1931.02	-2.46584	5.01924e-90	3.29712e-88	Pkinase_Tyr	PF07714:Protein tyrosine kinase	VIT_201s0010g03620	1660.37	6279.88	-1.91916	1.34266e-21	8.07339e-20	-	PF00504:Chlorophyll A-B binding protein
VIT_203s0063g00680	4127.35	671.769	2.61869	7.23952e-90	4.74304e-88	-	PF05193:Peptidase M16 inactive domain|PF00675:Insulinase (Peptidase family M16)|PF08367:Peptidase M16C associated	VIT_201s0010g02440	745.268	3870.18	-2.37653	1.39513e-21	8.36673e-20	ABC_tran	PF00664:ABC transporter transmembrane region|PF00005:ABC transporter
VIT_214s0066g01580	223.72	1220.6	-2.44769	8.48563e-90	5.54477e-88	-	-	VIT_214s0030g01300	81.8238	478.461	-2.54862	1.45261e-21	8.68847e-20	-	-
VIT_207s0031g01530	108.232	890.661	-3.03947	1.26235e-89	8.22684e-88	-	-	VIT_212s0055g00070	175.653	29.3156	2.58134	1.53631e-21	9.16491e-20	UDPGT	PF00201:UDP-glucoronosyl and UDP-glucosyl transferase
VIT_218s0001g14310	629.56	2389.39	-1.92481	1.31727e-89	8.56224e-88	-	-	VIT_206s0004g07210	396.482	1073.47	-1.43703	1.81357e-21	1.07905e-19	-	-
VIT_218s0001g05380	737.123	34.3164	4.43354	2.27298e-89	1.47357e-87	-	PF13414:TPR repeat|PF00085:Thioredoxin	VIT_203s0017g02146	212.226	5.79259	5.19259	1.85568e-21	1.10121e-19	UDPGT	PF00201:UDP-glucoronosyl and UDP-glucosyl transferase
VIT_215s0048g02070	166.281	1153.45	-2.79301	3.06364e-89	1.98097e-87	C2	PF00168:C2 domain	VIT_209s0002g00540	645.909	207.789	1.63628	1.88209e-21	1.11397e-19	Lipase_GDSL	PF00657:GDSL-like Lipase/Acylhydrolase
VIT_217s0000g05510	4669.17	950.757	2.29569	4.44377e-89	2.86589e-87	-	PF13041:PPR repeat family	VIT_208s0007g03240	69.1755	489.855	-2.82284	1.89256e-21	1.11725e-19	-	PF00194:Eukaryotic-type carbonic anhydrase
VIT_200s1644g00010	721.913	15.0814	5.58963	5.02961e-89	3.23528e-87	Pkinase_Tyr	PF07714:Protein tyrosine kinase	VIT_205s0020g01180	1529.2	358.644	2.09223	1.9778e-21	1.16454e-19	AAA	PF00004:ATPase family associated with various cellular activities (AAA)
VIT_218s0001g00470	38.4208	1000.81	-4.69105	7.24249e-89	4.64664e-87	-	PF07732:Multicopper oxidase|PF07731:Multicopper oxidase|PF00394:Multicopper oxidase	VIT_202s0025g01750	1371.42	5033.94	-1.87595	2.01168e-21	1.18142e-19	-	PF03552:Cellulose synthase
VIT_212s0059g02540	974.614	9.12698	6.74982	8.71756e-89	5.57856e-87	Pkinase_Tyr	PF01657:Salt stress response/antifungal|PF07714:Protein tyrosine kinase	VIT_205s0049g00600	200.899	4.455	5.4821	2.6714e-21	1.56481e-19	-	-
VIT_211s0016g01300	9.80912	729.429	-6.1793	9.92056e-89	6.33203e-87	Myb_DNA-binding	PF00249:Myb-like DNA-binding domain	VIT_208s0058g00670	2189.37	640.693	1.77255	2.89964e-21	1.69412e-19	Methyltransf_11	PF08241:Methyltransferase domain|PF05050:Methyltransferase FkbM domain
VIT_201s0011g04700	1751.4	255.069	2.7802	1.12794e-88	7.18084e-87	HMA	PF00403:Heavy-metal-associated domain	VIT_218s0001g04280	5801.41	111.157	5.70537	3.58318e-21	2.0881e-19	-	PF01397:Terpene synthase, N-terminal domain|PF03936:Terpene synthase family, metal binding domain
VIT_211s0016g03210	1507.43	4583.97	-1.60435	1.53321e-88	9.73588e-87	Malic_M	PF03949:Malic enzyme, NAD binding domain|PF00390:Malic enzyme, N-terminal domain	VIT_216s0100g00830	1402.74	310.582	2.17452	3.73491e-21	2.17094e-19	Chal_sti_synt_N	PF00195:Chalcone and stilbene synthases, N-terminal domain|PF02797:Chalcone and stilbene synthases, C-terminal domain
VIT_203s0063g00140	5596.09	1015.77	2.46137	1.59901e-88	1.01277e-86	-	PF01596:O-methyltransferase	VIT_204s0044g01370	205.004	30.7397	2.73865	4.05538e-21	2.35119e-19	GRAS	PF03514:GRAS domain family
VIT_214s0068g00300	155.539	2475.23	-3.9876	2.22953e-88	1.40853e-86	-	-	VIT_210s0071g01060	240.129	37.2406	2.68597	4.10133e-21	2.37176e-19	PK	PF00224:Pyruvate kinase, barrel domain|PF02887:Pyruvate kinase, alpha/beta domain
VIT_216s0100g00780	21934.7	1623.87	3.75589	2.31544e-88	1.45908e-86	Chal_sti_synt_N	PF02797:Chalcone and stilbene synthases, C-terminal domain|PF00195:Chalcone and stilbene synthases, N-terminal domain	VIT_207s0197g00060	774.242	200.403	1.94997	4.45294e-21	2.56854e-19	-	-
VIT_207s0129g00240	69.5135	813.175	-3.54666	3.03443e-88	1.9073e-86	-	PF13912:C2H2-type zinc finger	VIT_208s0007g08200	333.098	42.0186	2.98718	4.47782e-21	2.57266e-19	MatE	PF01554:MatE
VIT_205s0077g01540	1226.53	64.0688	4.26291	3.49311e-88	2.19005e-86	-	PF00407:Pathogenesis-related protein Bet v I family	VIT_207s0141g00570	1791.35	5796.67	-1.69413	4.48277e-21	2.57266e-19	-	PF07123:Photosystem II reaction centre W protein (PsbW)
VIT_206s0004g05820	1435.14	273.952	2.38854	3.96663e-88	2.48065e-86	-	-	VIT_218s0041g00010	112.64	857.639	-2.92848	4.60058e-21	2.6336e-19	Pkinase	PF13947:Wall-associated receptor kinase galacturonan-binding|PF00069:Protein kinase domain|PF07645:Calcium-binding EGF domain
VIT_212s0057g00750	530.49	16.5529	5.0047	5.23176e-88	3.26359e-86	LRRNT_2	PF13855:Leucine rich repeat|PF08263:Leucine rich repeat N-terminal domain	VIT_212s0055g00180	222.972	36.7647	2.59964	4.85999e-21	2.77509e-19	UDPGT	PF00201:UDP-glucoronosyl and UDP-glucosyl transferase
VIT_215s0048g02870	397.831	2150.55	-2.43621	6.03135e-88	3.75293e-86	HALZ	PF00046:Homeobox domain|PF02183:Homeobox associated leucine zipper	VIT_215s0048g00640	216.348	1.9052	6.80807	4.93462e-21	2.81062e-19	-	PF02866:lactate/malate dehydrogenase, alpha/beta C-terminal domain|PF00056:lactate/malate dehydrogenase, NAD binding domain
VIT_213s0019g03650	43.6364	910.291	-4.36648	6.70001e-88	4.15854e-86	-	-	VIT_209s0002g05810	182.989	660.245	-1.8519	5.60761e-21	3.18594e-19	-	-
VIT_208s0032g00496	1084.69	199.853	2.43944	6.90997e-88	4.27813e-86	C2	PF00168:C2 domain|PF08372:Plant phosphoribosyltransferase C-terminal	VIT_214s0060g01230	1975.61	346.095	2.51305	5.81773e-21	3.29705e-19	AAA	PF02190:ATP-dependent protease La (LON) substrate-binding domain|PF00004:ATPase family associated with various cellular activities (AAA)|PF05362:Lon protease (S16) C-terminal proteolytic domain
VIT_209s0002g03450	588.502	3318.51	-2.49389	9.14026e-88	5.64485e-86	-	PF02668:Taurine catabolism dioxygenase TauD, TfdA family	VIT_214s0066g02680	72.2356	292.699	-2.01965	5.86662e-21	3.31647e-19	Pkinase	PF13855:Leucine rich repeat|PF00069:Protein kinase domain
VIT_205s0020g04380	1179.65	67.6479	4.12416	2.22686e-87	1.37184e-85	Cation_ATPase_C	PF00690:Cation transporter/ATPase, N-terminus|PF00122:E1-E2 ATPase|PF12710:haloacid dehalogenase-like hydrolase|PF00689:Cation transporting ATPase, C-terminus	novel.308	15.3235	149.637	-3.29271	5.89144e-21	3.32221e-19	-	- && Q9LP24.1 RecName: Full=Probable leucine-rich repeat receptor-like protein kinase At1g35710; Flags: Precursor && -
VIT_203s0063g01970	5056.52	970.953	2.38056	2.25185e-87	1.3838e-85	-	PF00042:Globin	VIT_212s0142g00780	88.0735	419.812	-2.25147	6.1621e-21	3.46622e-19	Pkinase	PF00069:Protein kinase domain
VIT_211s0052g01220	1114.06	46.0824	4.59485	4.16126e-87	2.55083e-85	-	PF00722:Glycosyl hydrolases family 16|PF06955:Xyloglucan endo-transglycosylase (XET) C-terminus	VIT_200s0347g00030	25.6491	230.375	-3.16453	6.54617e-21	3.67315e-19	-	-
VIT_201s0011g05890	1801.88	448.517	2.00557	4.31633e-87	2.63935e-85	-	PF03492:SAM dependent carboxyl methyltransferase	VIT_213s0064g01460	227.949	2.84689	6.30306	7.13779e-21	3.99522e-19	-	-
VIT_216s0100g00600	1402.28	11.9967	6.85782	4.67609e-87	2.8523e-85	p450	PF00067:Cytochrome P450	VIT_218s0075g00520	781.132	113.231	2.78558	7.83377e-21	4.37398e-19	Pkinase_Tyr	PF07714:Protein tyrosine kinase|PF14244:gag-polypeptide of LTR copia-type
VIT_207s0005g00360	113.652	822.207	-2.85721	5.02427e-87	3.05715e-85	Glyco_hydro_1	PF00232:Glycosyl hydrolase family 1	VIT_214s0108g01360	555.853	1321.23	-1.24922	7.90192e-21	4.40119e-19	-	PF05904:Plant protein of unknown function (DUF863)
VIT_214s0068g01400	851.394	9.73308	6.45938	5.5223e-87	3.35196e-85	-	PF04535:Domain of unknown function (DUF588)	VIT_201s0011g02710	556.11	4228.74	-2.92688	8.25286e-21	4.5854e-19	-	-
VIT_206s0061g00550	44.1221	1212.43	-4.76812	5.87469e-87	3.55713e-85	-	-	VIT_201s0011g03440	1312.63	296.163	2.1476	8.62082e-21	4.77667e-19	-	-
VIT_218s0001g12760	4101.91	1100.78	1.8983	7.27905e-87	4.39673e-85	Proteasome	PF10584:Proteasome subunit A N-terminal signature|PF00227:Proteasome subunit	VIT_218s0001g06310	3813.91	1310.99	1.54056	8.63926e-21	4.77667e-19	Pkinase	PF00069:Protein kinase domain
VIT_206s0061g01600	14453.3	4201.49	1.7824	7.31441e-87	4.40733e-85	-	PF00428:60s Acidic ribosomal protein	VIT_219s0014g02360	708.677	89.7355	2.98126	9.65523e-21	5.32541e-19	Pkinase	PF13855:Leucine rich repeat|PF00069:Protein kinase domain|PF08263:Leucine rich repeat N-terminal domain
VIT_217s0000g10250	5441.27	1600.18	1.7655	1.32925e-86	7.99004e-85	-	PF01399:PCI domain|PF10602:26S proteasome subunit RPN7	VIT_218s0001g06030	178.734	2.9072	5.94227	1.04638e-20	5.75738e-19	-	PF04674:Phosphate-induced protein 1 conserved region
VIT_212s0059g00770	109.6	1480.11	-3.7517	1.62368e-86	9.73618e-85	-	PF07731:Multicopper oxidase|PF00394:Multicopper oxidase|PF07732:Multicopper oxidase	VIT_218s0089g00410	39.5263	212.583	-2.42505	1.05464e-20	5.78877e-19	-	-
VIT_209s0002g01630	2359.83	576.175	2.03371	1.70494e-86	1.01987e-84	-	PF01145:SPFH domain / Band 7 family|PF16200:C-terminal region of band_7	VIT_215s0046g01690	106.941	463.715	-2.11769	1.11404e-20	6.10006e-19	-	PF00704:Glycosyl hydrolases family 18
VIT_219s0085g00730	2507.05	656.297	1.93282	1.80701e-86	1.07833e-84	-	PF01145:SPFH domain / Band 7 family	VIT_208s0007g07400	569.34	2847.06	-2.32203	1.4481e-20	7.9101e-19	-	PF00208:Glutamate/Leucine/Phenylalanine/Valine dehydrogenase|PF02812:Glu/Leu/Phe/Val dehydrogenase, dimerisation domain
VIT_209s0002g01750	3630.16	1035.04	1.81046	1.96261e-86	1.16836e-84	-	PF12023:Domain of unknown function (DUF3511)	VIT_219s0085g00600	1692.87	368.5	2.19981	1.50554e-20	8.20412e-19	-	PF02800:Glyceraldehyde 3-phosphate dehydrogenase, C-terminal domain|PF00044:Glyceraldehyde 3-phosphate dehydrogenase, NAD binding domain
VIT_218s0001g12510	134.519	808.458	-2.5873	3.06716e-86	1.82154e-84	-	PF05761:5' nucleotidase family	VIT_202s0236g00130	525.409	1688.94	-1.68447	1.54997e-20	8.41304e-19	Pkinase	PF00069:Protein kinase domain
VIT_200s0404g00050	112.823	807.958	-2.83538	5.06799e-86	3.0026e-84	-	PF14364:Domain of unknown function (DUF4408)|PF05553:Cotton fibre expressed protein	VIT_213s0074g00760	8.43611	120.236	-3.8292	1.5513e-20	8.41304e-19	-	-
VIT_204s0023g02700	169.921	1615.58	-3.24405	6.06071e-86	3.58218e-84	-	PF00085:Thioredoxin	VIT_205s0020g04210	618.078	1713.59	-1.47117	1.56967e-20	8.49235e-19	-	PF01747:ATP-sulfurylase|PF14306:PUA-like domain
VIT_218s0001g09290	239.709	1983.96	-3.04609	1.40964e-85	8.31186e-84	-	-	VIT_208s0032g00460	8843.61	1360.92	2.70004	1.62175e-20	8.75323e-19	-	PF10536:Plant mobile domain
VIT_219s0015g01440	1955.77	200.136	3.28855	2.59847e-85	1.52853e-83	-	PF03140:Plant protein of unknown function	VIT_204s0044g00720	65.5387	326.915	-2.31991	1.64655e-20	8.86595e-19	Pkinase	PF00954:S-locus glycoprotein domain|PF00069:Protein kinase domain|PF01453:D-mannose binding lectin
VIT_208s0007g05890	1448.49	85.2839	4.08562	3.2759e-85	1.92246e-83	-	PF01926:50S ribosome-binding GTPase	VIT_205s0020g01410	355.5	74.2186	2.26129	1.67201e-20	8.98173e-19	-	PF03657:Uncharacterised protein family (UPF0113)
VIT_203s0063g01900	1616.4	399.711	2.01561	1.83907e-84	1.07671e-82	-	-	VIT_203s0017g02120	793.779	6.76325	6.87386	1.72599e-20	9.24974e-19	UDPGT	PF00201:UDP-glucoronosyl and UDP-glucosyl transferase
VIT_211s0016g02985	286.581	2258.32	-2.97578	1.91179e-84	1.11664e-82	-	-	VIT_214s0066g02110	202.173	3.60734	5.82282	1.9735e-20	1.05513e-18	AAA	PF00004:ATPase family associated with various cellular activities (AAA)|PF14363:Domain associated at C-terminal with AAA
VIT_214s0128g00720	42.2113	576.553	-3.76542	2.37909e-84	1.38631e-82	AMP-binding	PF00501:AMP-binding enzyme	VIT_216s0039g02290	6.80596	110.145	-4.02222	2.16106e-20	1.15268e-18	-	-
VIT_201s0011g00680	3942.43	1323.06	1.5751	3.72277e-84	2.16419e-82	-	PF01090:Ribosomal protein S19e	VIT_218s0001g03180	279.061	2545.25	-3.18915	2.2254e-20	1.18422e-18	DUF6	PF00892:EamA-like transporter family
VIT_212s0028g03270	4869.11	14801.9	-1.60413	5.88054e-84	3.41058e-82	AP2	PF00847:AP2 domain	VIT_208s0040g01060	179.539	2.18048	6.32303	2.29687e-20	1.21939e-18	Peptidase_S10	PF00450:Serine carboxypeptidase
VIT_211s0037g00340	1175	235.328	2.31929	7.60031e-84	4.3977e-82	GHMP_kinases	PF00288:GHMP kinases N terminal domain|PF08544:GHMP kinases C terminal	VIT_204s0069g01010	1317.03	134.273	3.29373	2.96387e-20	1.56981e-18	-	PF03168:Late embryogenesis abundant protein
VIT_208s0007g03780	56.1827	944.61	-4.07638	1.12146e-83	6.47391e-82	-	-	VIT_201s0026g01400	977.781	250.648	1.96365	3.17e-20	1.67507e-18	-	-
VIT_218s0001g10910	780.41	36.0665	4.43344	1.27634e-83	7.3508e-82	-	PF01734:Patatin-like phospholipase	VIT_216s0022g00860	4039.38	877.177	2.20328	3.24749e-20	1.71203e-18	-	PF04043:Plant invertase/pectin methylesterase inhibitor
VIT_203s0088g00710	22.9712	911.51	-5.29588	1.28219e-83	7.36738e-82	SCP	PF00188:Cysteine-rich secretory protein family	VIT_211s0052g01070	123.666	3.3416	5.24852	3.3332e-20	1.75314e-18	Galactosyl_T	PF01762:Galactosyltransferase
VIT_215s0048g00900	3039.18	893.716	1.76632	1.35125e-83	7.74621e-82	Proteasome	PF00227:Proteasome subunit	VIT_208s0007g00730	1185.66	320.281	1.88787	4.18707e-20	2.19715e-18	WD40	PF04192:Utp21 specific WD40 associated putative domain|PF00400:WD domain, G-beta repeat
VIT_216s0098g00370	3800.33	1038.44	1.87177	1.45546e-83	8.32436e-82	-	PF04969:CS domain	VIT_216s0013g00900	232.464	33.6851	2.79333	4.20575e-20	2.20185e-18	AP2	PF00847:AP2 domain
VIT_201s0011g04200	484.221	8436.15	-4.12153	1.67456e-83	9.55538e-82	-	PF13520:Amino acid permease	VIT_216s0100g01140	671.544	88.3658	2.92346	4.41178e-20	2.30439e-18	Chal_sti_synt_N	PF00195:Chalcone and stilbene synthases, N-terminal domain|PF02797:Chalcone and stilbene synthases, C-terminal domain
VIT_208s0007g02240	153.973	2419.49	-3.96852	2.69107e-83	1.53205e-81	Na_Ca_ex	PF01699:Sodium/calcium exchanger protein	VIT_201s0026g01490	23.2249	254.072	-3.44827	4.64923e-20	2.42284e-18	-	PF00854:POT family
VIT_204s0008g01860	6230.18	1.92964	11.702	2.94389e-83	1.67214e-81	p450	PF00067:Cytochrome P450	VIT_208s0040g02520	305.391	1081.42	-1.82404	4.80601e-20	2.49879e-18	Exo_endo_phos	PF03372:Endonuclease/Exonuclease/phosphatase family
VIT_212s0035g01160	6573.37	1524.16	2.10835	3.41732e-83	1.93661e-81	-	-	VIT_200s0265g00170	20.048	152.434	-2.92893	4.91264e-20	2.54839e-18	Lipoxygenase	PF00305:Lipoxygenase
VIT_215s0021g01330	13194.9	4927.95	1.42094	4.50822e-83	2.549e-81	-	-	VIT_214s0066g00360	989.877	154.205	2.68225	5.01957e-20	2.59791e-18	NAM	PF01985:CRS1 / YhbY (CRM) domain|PF02365:No apical meristem (NAM) protein
VIT_208s0007g08300	3002.68	12695.3	-2.0796	4.5983e-83	2.59401e-81	Pkinase	PF13499:EF-hand domain pair|PF00069:Protein kinase domain	VIT_218s0072g00380	20303.9	53088.7	-1.38665	5.16973e-20	2.66954e-18	-	PF02496:ABA/WDS induced protein
VIT_205s0020g02770	3544.65	15939.1	-2.16886	1.04096e-82	5.85893e-81	-	PF12481:Aluminium induced protein	VIT_203s0017g02110	8536.28	182.367	5.54839	6.40927e-20	3.30208e-18	UDPGT	PF00201:UDP-glucoronosyl and UDP-glucosyl transferase
VIT_215s0048g02290	1943.98	179.846	3.43403	1.06847e-82	6.00013e-81	-	-	VIT_215s0021g01630	112.284	5.54627	4.35004	6.66646e-20	3.4268e-18	AP2	PF00847:AP2 domain
VIT_216s0013g02165	4735.06	1360.11	1.79997	1.26771e-82	7.10291e-81	-	-	VIT_207s0104g00250	238.945	8.89264	4.76028	6.90892e-20	3.5434e-18	HLH	PF00010:Helix-loop-helix DNA-binding domain
VIT_200s0304g00010	161.204	1472.69	-3.18586	1.32203e-82	7.39054e-81	-	-	VIT_218s0166g00190	1753.8	297.272	2.56027	8.1314e-20	4.16096e-18	U-box	PF04564:U-box domain
VIT_212s0028g03180	6167.81	1318.85	2.22556	2.26161e-82	1.26146e-80	-	-	VIT_214s0066g01300	156.296	501.721	-1.68258	8.47935e-20	4.32924e-18	-	PF04535:Domain of unknown function (DUF588)
VIT_217s0000g00920	189.416	1969.36	-3.37588	3.04493e-82	1.69455e-80	-	PF00282:Pyridoxal-dependent decarboxylase conserved domain	VIT_217s0000g02230	601.523	1676.66	-1.47868	8.71811e-20	4.43886e-18	Zim	PF06200:tify domain|PF09425:Divergent CCT motif
VIT_215s0048g01350	1742.51	290.563	2.58593	3.28163e-82	1.82219e-80	Abhydrolase_3	PF07859:alpha/beta hydrolase fold	novel.343	3.37294	106.326	-4.97296	8.73321e-20	4.43886e-18	-	- && Q9ZRF9.1 RecName: Full=Probable LRR receptor-like serine/threonine-protein kinase RPK1; AltName: Full=Protein TOADSTOOL 1; AltName: Full=Receptor-like protein kinase 1; Flags: Precursor && PF13855:Leucine rich repeat
VIT_202s0087g00750	4345.75	271.56	4.00121	3.72646e-82	2.06456e-80	-	PF04819:Family of unknown function (DUF716)	VIT_214s0066g00920	541.786	72.6507	2.89765	9.44585e-20	4.78564e-18	RNase_PH	PF01138:3' exoribonuclease family, domain 1|PF03726:Polyribonucleotide nucleotidyltransferase, RNA binding domain|PF03725:3' exoribonuclease family, domain 2|PF00575:S1 RNA binding domain
VIT_216s0050g01890	648.958	10.0551	6.02179	4.60981e-82	2.54826e-80	-	-	VIT_213s0047g00010	3772.4	1375.2	1.45576	9.4577e-20	4.78564e-18	MFS_1	PF07690:Major Facilitator Superfamily
VIT_213s0019g02350	4212.84	888.113	2.24573	6.02692e-82	3.3242e-80	-	PF02330:Mitochondrial glycoprotein	VIT_202s0025g04330	237.77	1141.18	-2.26272	9.9745e-20	5.0359e-18	Thaumatin	PF00314:Thaumatin family
VIT_214s0030g02020	2969.41	714.708	2.05424	7.47027e-82	4.11114e-80	Aldo_ket_red	PF00248:Aldo/keto reductase family	VIT_208s0007g05030	803.326	190.888	2.07323	1.14043e-19	5.74499e-18	Myb_DNA-binding	PF00249:Myb-like DNA-binding domain
VIT_205s0102g00100	9016.36	1446.5	2.63985	1.12986e-81	6.20422e-80	-	PF00133:tRNA synthetases class I (I, L, M and V)|PF08264:Anticodon-binding domain of tRNA	VIT_200s0415g00030	5346.27	958.923	2.47902	1.23583e-19	6.21174e-18	HSP70	PF00012:Hsp70 protein
VIT_213s0019g05130	6908.55	1891.29	1.8688	1.17681e-81	6.44774e-80	Peptidase_S10	PF00450:Serine carboxypeptidase	VIT_206s0009g02590	857.862	3.17771	8.0672	1.29522e-19	6.49588e-18	-	PF01095:Pectinesterase|PF04043:Plant invertase/pectin methylesterase inhibitor
VIT_206s0004g05730	134.412	909.121	-2.75382	1.95559e-81	1.0691e-79	Usp	PF00582:Universal stress protein family	VIT_208s0105g00180	486.863	3.20668	7.24151	1.41431e-19	7.07747e-18	U-box	PF04564:U-box domain
VIT_200s0199g00190	956.776	123.374	2.95476	2.31604e-81	1.26337e-79	-	PF00244:14-3-3 protein	VIT_208s0058g01250	229.817	38.3605	2.58181	1.46425e-19	7.31123e-18	-	-
VIT_219s0090g00660	70.7848	722.291	-3.34391	2.41097e-81	1.31225e-79	Lipase_GDSL	PF00657:GDSL-like Lipase/Acylhydrolase	VIT_206s0004g05180	11871.4	47347.4	-1.99579	1.5676e-19	7.81009e-18	AAA	PF00004:ATPase family associated with various cellular activities (AAA)
VIT_203s0063g01790	1069.1	11531.5	-3.43024	2.71235e-81	1.47306e-79	WD40	PF00400:WD domain, G-beta repeat	VIT_201s0010g00240	173	735.751	-2.08788	1.59011e-19	7.90485e-18	CTP_synth_N	PF06418:CTP synthase N-terminus|PF00117:Glutamine amidotransferase class-I
VIT_216s0050g00070	620.437	37.2399	4.05503	3.47189e-81	1.88143e-79	Myb_DNA-binding	PF00249:Myb-like DNA-binding domain	VIT_217s0000g09310	577.926	3410.43	-2.56102	1.90163e-19	9.42548e-18	-	-
VIT_201s0011g01960	3188.2	931.73	1.77481	4.13372e-81	2.23519e-79	Proteasome	PF00227:Proteasome subunit|PF10584:Proteasome subunit A N-terminal signature	VIT_218s0001g05780	2218.35	6824.21	-1.6211	1.90431e-19	9.42548e-18	-	-
VIT_212s0028g01080	32.5318	521.468	-3.99596	4.86261e-81	2.62358e-79	-	PF01789:PsbP	VIT_200s0658g00020	67.4488	429.429	-2.67094	1.92399e-19	9.50218e-18	Pkinase_Tyr	PF07714:Protein tyrosine kinase|PF13855:Leucine rich repeat
VIT_206s0004g01000	970.22	59.081	4.03324	5.43374e-81	2.92536e-79	-	PF03018:Dirigent-like protein	VIT_200s2579g00010	694.295	70.3782	3.30147	2.03548e-19	1.00309e-17	Aminotran_5	PF00266:Aminotransferase class-V
VIT_211s0016g00660	1043.52	10051.6	-3.26893	7.43569e-81	3.99446e-79	AP2	PF00847:AP2 domain	VIT_208s0007g07600	28.1279	163.246	-2.53622	2.19829e-19	1.08098e-17	-	-
VIT_206s0004g02220	2399	647.484	1.88969	1.25469e-80	6.7256e-79	-	PF14259:RNA recognition motif (a.k.a. RRM, RBD, or RNP domain)	VIT_211s0016g04200	197.008	897.771	-2.18773	2.21704e-19	1.08784e-17	TMS_TDE	PF03348:Serine incorporator (Serinc)
VIT_201s0011g04220	38.3029	513.546	-3.73523	1.60245e-80	8.57121e-79	-	-	VIT_201s0011g00620	1398.72	572.783	1.28833	2.29826e-19	1.12525e-17	-	PF00244:14-3-3 protein
VIT_218s0001g05680	330.681	1455.93	-2.13779	2.1808e-80	1.16395e-78	-	PF00875:DNA photolyase|PF03441:FAD binding domain of DNA photolyase|PF12546:Blue/Ultraviolet sensing protein C terminal	VIT_207s0031g03210	50.1349	313.049	-2.64245	2.33187e-19	1.13925e-17	Pkinase	PF00069:Protein kinase domain
VIT_206s0004g02830	147.056	888.538	-2.59053	2.2332e-80	1.18936e-78	-	PF04520:Senescence regulator	VIT_201s0011g01000	91.419	438.038	-2.26147	2.53481e-19	1.23573e-17	NB-ARC	PF00931:NB-ARC domain
VIT_215s0046g01430	4711.97	861.089	2.4519	3.77565e-80	2.00652e-78	Aldose_epim	PF01263:Aldose 1-epimerase	VIT_208s0007g05890	1088.33	235.562	2.20768	2.66074e-19	1.29434e-17	-	PF01926:50S ribosome-binding GTPase
VIT_218s0072g00690	2251.85	436.222	2.36772	5.11148e-80	2.71061e-78	-	PF13837:Myb/SANT-like DNA-binding domain	VIT_204s0008g04790	245.252	28.4533	3.10816	3.10259e-19	1.50605e-17	ABC2_membrane	PF14510:ABC-transporter extracellular N-terminal|PF00005:ABC transporter|PF08370:Plant PDR ABC transporter associated|PF01061:ABC-2 type transporter
VIT_205s0094g00160	3098.62	560.539	2.46736	5.61342e-80	2.97044e-78	-	-	VIT_205s0029g01540	28.7844	164.523	-2.51404	3.14589e-19	1.52381e-17	-	PF12796:Ankyrin repeats (3 copies)|PF13962:Domain of unknown function
VIT_201s0011g05600	52.4539	685.933	-3.711	8.55122e-80	4.51537e-78	-	-	VIT_218s0001g03880	608.4	2979.75	-2.2921	3.26795e-19	1.57956e-17	-	PF13499:EF-hand domain pair
VIT_203s0038g01510	26938.2	73371.2	-1.44557	8.72036e-80	4.59489e-78	-	-	VIT_206s0080g00150	377.69	76.6198	2.30034	3.5885e-19	1.7308e-17	-	-
VIT_206s0004g04550	1026.22	5084.46	-2.30876	1.15945e-79	6.09633e-78	-	PF13857:Ankyrin repeats (many copies)|PF12796:Ankyrin repeats (3 copies)	VIT_216s0098g01060	489.437	129.131	1.92279	3.68884e-19	1.77542e-17	-	-
VIT_205s0020g03710	17175.5	3674.49	2.22487	1.31287e-79	6.88842e-78	-	PF13302:Acetyltransferase (GNAT) domain	VIT_209s0018g00735	10.7771	116.039	-3.42248	3.96694e-19	1.90522e-17	LRRNT_2	PF13855:Leucine rich repeat|PF08263:Leucine rich repeat N-terminal domain
VIT_206s0061g01250	1927.42	6798.48	-1.81897	1.34514e-79	7.04277e-78	-	-	VIT_201s0011g01110	3862.81	1724.65	1.16338	4.01762e-19	1.92548e-17	-	-
VIT_216s0022g01590	2914.87	856.123	1.76723	1.36418e-79	7.12741e-78	-	PF00312:Ribosomal protein S15|PF08069:Ribosomal S13/S15 N-terminal domain	VIT_200s0194g00180	5415.72	30867.9	-2.51089	4.17485e-19	1.99662e-17	-	-
VIT_218s0001g10870	627.486	32.458	4.27377	1.56863e-79	8.17836e-78	-	PF01734:Patatin-like phospholipase	VIT_210s0003g04880	6059.38	2963.36	1.032	4.26419e-19	2.03505e-17	NAD_binding_1	PF00175:Oxidoreductase NAD-binding domain
VIT_207s0005g02190	9559.4	3270.88	1.54725	1.84633e-79	9.60595e-78	-	-	VIT_214s0081g00060	541.136	1382.57	-1.35304	4.49019e-19	2.13841e-17	-	PF07123:Photosystem II reaction centre W protein (PsbW)
VIT_206s0004g03410	3151.97	582.296	2.43637	1.99375e-79	1.03512e-77	Ribosomal_S12	PF00164:Ribosomal protein S12/S23	VIT_204s0008g03240	145.009	429.116	-1.56513	4.7843e-19	2.27369e-17	Pkinase	PF13855:Leucine rich repeat|PF00069:Protein kinase domain|PF08263:Leucine rich repeat N-terminal domain
VIT_203s0063g00380	212.977	1156.86	-2.4448	2.66836e-79	1.38247e-77	-	-	VIT_208s0058g00690	246.934	707.907	-1.52005	4.83779e-19	2.29431e-17	-	-
VIT_205s0077g02290	5192.38	1837.02	1.49888	4.0225e-79	2.07969e-77	-	PF01776:Ribosomal L22e protein family	VIT_216s0013g00890	1195.19	334.996	1.83508	4.9776e-19	2.35568e-17	AP2	PF00847:AP2 domain
VIT_207s0031g01170	117.767	763.11	-2.69793	4.35329e-79	2.24602e-77	-	PF14541:Xylanase inhibitor C-terminal|PF14543:Xylanase inhibitor N-terminal	VIT_219s0014g03850	1441.66	4596.3	-1.67265	5.32953e-19	2.51698e-17	-	PF00355:Rieske [2Fe-2S] domain|PF08802:Cytochrome B6-F complex Fe-S subunit
VIT_201s0150g00190	22786.1	5665.59	2.00786	4.58447e-79	2.36038e-77	-	PF00923:Transaldolase	VIT_209s0054g00080	2.03696	115.314	-5.82678	5.5417e-19	2.61174e-17	LRRNT_2	PF12799:Leucine Rich repeats (2 copies)|PF13855:Leucine rich repeat|PF08263:Leucine rich repeat N-terminal domain
VIT_217s0000g05330	124.675	1007.56	-3.00845	1.04802e-78	5.38471e-77	Metallophos	PF00149:Calcineurin-like phosphoesterase	VIT_212s0142g00200	2112.16	373.193	2.50086	5.67679e-19	2.66986e-17	-	PF00687:Ribosomal protein L1p/L10e family
VIT_217s0000g04620	1173.13	254.221	2.20593	1.36225e-78	6.9847e-77	-	PF10280:Mediator complex protein	VIT_202s0025g01860	136.393	19.7872	2.78852	6.51655e-19	3.05846e-17	-	PF03552:Cellulose synthase
VIT_208s0058g00390	12095.2	4684.71	1.36832	1.46725e-78	7.50754e-77	Ribosomal_S4e	PF00467:KOW motif|PF01479:S4 domain|PF16121:40S ribosomal protein S4 C-terminus|PF00900:Ribosomal family S4e|PF08071:RS4NT (NUC023) domain	VIT_206s0080g01090	8551.1	2184.54	1.96875	6.588e-19	3.08561e-17	CAF1	PF04857:CAF1 family ribonuclease
VIT_218s0001g10830	663.64	2628.71	-1.98591	1.53896e-78	7.85824e-77	-	PF01734:Patatin-like phospholipase	VIT_207s0031g01330	1300.15	431.88	1.58985	6.88272e-19	3.217e-17	Aminotran_3	PF00202:Aminotransferase class-III
VIT_211s0118g00570	870.685	2965.73	-1.76751	1.88357e-78	9.59807e-77	-	-	VIT_219s0015g00270	133.668	692.98	-2.37508	7.29127e-19	3.40094e-17	-	-
VIT_214s0068g01500	418.861	3482.46	-3.05316	2.04761e-78	1.04125e-76	-	PF03009:Glycerophosphoryl diester phosphodiesterase family	VIT_200s0337g00010	620.923	114.436	2.44007	7.52205e-19	3.50138e-17	-	PF09598:Stm1
VIT_201s0011g04270	42.183	607.619	-3.84148	2.44476e-78	1.24066e-76	-	-	VIT_218s0041g00390	989.914	6340.19	-2.67915	7.78313e-19	3.61549e-17	-	PF16845:Aspartic acid proteinase inhibitor
VIT_218s0001g11130	10962.1	4106.63	1.41647	2.84471e-78	1.44068e-76	-	PF07816:Protein of unknown function (DUF1645)	VIT_211s0016g00210	518.286	1458.88	-1.493	8.96435e-19	4.15568e-17	-	-
VIT_214s0081g00700	2432.2	440.939	2.46353	5.70305e-78	2.88237e-76	-	-	VIT_207s0031g01010	106.814	391.727	-1.87558	9.17964e-19	4.2468e-17	-	PF07731:Multicopper oxidase|PF00394:Multicopper oxidase|PF07732:Multicopper oxidase
VIT_217s0000g04750	38828.7	8344.42	2.21827	7.18677e-78	3.62485e-76	UDPGT	PF00201:UDP-glucoronosyl and UDP-glucosyl transferase	VIT_219s0014g01760	45.7917	303.183	-2.72468	9.20662e-19	4.25061e-17	ANF_receptor	PF00060:Ligand-gated ion channel|PF01094:Receptor family ligand binding region|PF00497:Bacterial extracellular solute-binding proteins, family 3
VIT_213s0067g02220	195.275	1215.8	-2.6376	8.60461e-78	4.33116e-76	Aa_trans	PF01490:Transmembrane amino acid transporter protein	VIT_202s0025g02990	2947.49	883.463	1.73829	9.57766e-19	4.41293e-17	-	-
VIT_201s0011g01900	2420.77	716.452	1.75615	1.02373e-77	5.14253e-76	-	PF13409:Glutathione S-transferase, N-terminal domain|PF13410:Glutathione S-transferase, C-terminal domain	VIT_218s0041g00370	1573.86	11264.9	-2.83945	9.91427e-19	4.55875e-17	-	PF16845:Aspartic acid proteinase inhibitor
VIT_201s0011g03850	304.852	1805.67	-2.56377	1.1901e-77	5.96617e-76	-	PF02485:Core-2/I-Branching enzyme	VIT_200s0194g00070	423.694	957.271	-1.17579	1.07361e-18	4.92664e-17	CCT	PF06203:CCT motif
VIT_206s0009g03420	67.8994	600.437	-3.14357	1.56332e-77	7.82134e-76	C2	PF00168:C2 domain	VIT_202s0154g00350	1440.01	230.943	2.64034	1.10044e-18	5.03958e-17	-	PF00056:lactate/malate dehydrogenase, NAD binding domain|PF02866:lactate/malate dehydrogenase, alpha/beta C-terminal domain
VIT_214s0066g00920	1187.34	188.287	2.65584	1.95274e-77	9.74991e-76	RNase_PH	PF01138:3' exoribonuclease family, domain 1|PF03726:Polyribonucleotide nucleotidyltransferase, RNA binding domain|PF03725:3' exoribonuclease family, domain 2|PF00575:S1 RNA binding domain	VIT_217s0000g00720	172.227	11.8118	3.87667	1.15879e-18	5.29609e-17	-	-
VIT_218s0001g01130	11.4273	596.132	-5.66232	1.99044e-77	9.91815e-76	-	PF03330:Rare lipoprotein A (RlpA)-like double-psi beta-barrel|PF01357:Pollen allergen	VIT_209s0002g00700	4405.66	10352.1	-1.23247	1.23366e-18	5.61892e-17	-	PF05564:Dormancy/auxin associated protein
VIT_218s0041g01290	546.038	3910	-2.84168	2.22604e-77	1.10698e-75	Pkinase_Tyr	PF07714:Protein tyrosine kinase	VIT_214s0030g01840	676.483	189.885	1.83261	1.23438e-18	5.61892e-17	-	PF01142:tRNA pseudouridine synthase D (TruD)
VIT_202s0012g00100	10282.8	2620.56	1.97228	2.90601e-77	1.44223e-75	-	-	VIT_218s0001g10480	562.335	1776.02	-1.65903	1.33406e-18	6.0605e-17	-	-
VIT_216s0039g02020	616.646	3980.85	-2.68921	3.56749e-77	1.76698e-75	-	PF14570:RING/Ubox like zinc-binding domain|PF03552:Cellulose synthase	VIT_218s0001g14500	3151.63	8760.91	-1.47502	1.52976e-18	6.92598e-17	HATPase_c	PF00183:Hsp90 protein|PF02518:Histidine kinase-, DNA gyrase B-, and HSP90-like ATPase
VIT_217s0000g06980	14292.3	5165.57	1.46818	4.62223e-77	2.28482e-75	-	PF01090:Ribosomal protein S19e	VIT_202s0154g00040	185.51	502.217	-1.43688	1.53069e-18	6.92598e-17	-	PF13599:Pentapeptide repeats (9 copies)
VIT_201s0026g02400	6916.74	1.6076	12.1167	5.10495e-77	2.51841e-75	-	PF13417:Glutathione S-transferase, N-terminal domain	VIT_217s0000g06510	1516.67	312.407	2.27944	1.57199e-18	7.09871e-17	Exonuc_X-T	PF00929:Exonuclease
VIT_207s0104g01060	2799.85	577.345	2.27729	6.59015e-77	3.24463e-75	-	PF09384:UTP15 C terminal	VIT_205s0077g01770	1033.61	227.331	2.18537	1.61825e-18	7.29306e-17	-	-
VIT_218s0001g08580	554.493	2026.95	-1.86861	7.56712e-77	3.71825e-75	-	PF13641:Glycosyltransferase like family 2	VIT_212s0057g00613	254.472	38.0109	2.73806	1.6754e-18	7.53564e-17	Cation_ATPase_C	PF00122:E1-E2 ATPase|PF00689:Cation transporting ATPase, C-terminus
VIT_201s0011g05860	2846.37	547.502	2.37808	9.981e-77	4.89464e-75	-	PF01118:Semialdehyde dehydrogenase, NAD binding domain|PF02774:Semialdehyde dehydrogenase, dimerisation domain	VIT_201s0011g02310	1123.77	220.169	2.35128	1.74933e-18	7.85258e-17	-	-
VIT_207s0031g01260	1997.8	82.595	4.59493	2.97288e-76	1.45501e-74	-	-	VIT_204s0023g01100	982.324	190.464	2.3658	1.82133e-18	8.15962e-17	-	PF13499:EF-hand domain pair|PF13833:EF-hand domain pair
VIT_216s0050g02290	1830.08	385.888	2.24475	2.98882e-76	1.45992e-74	-	-	VIT_201s0011g06460	196.447	1567.29	-2.99589	1.86849e-18	8.35441e-17	-	-
VIT_208s0040g02470	921.214	5510.17	-2.57941	3.1784e-76	1.54947e-74	Pyrophosphatase	PF00719:Inorganic pyrophosphatase	VIT_219s0085g01010	379.782	1145.93	-1.59328	1.92924e-18	8.60902e-17	-	-
VIT_217s0000g02920	1251.7	3.80255	8.38525	4.34039e-76	2.11178e-74	GST_C	PF00043:Glutathione S-transferase, C-terminal domain|PF13417:Glutathione S-transferase, N-terminal domain	VIT_208s0007g07690	223.385	58.8557	1.92203	1.97647e-18	8.80247e-17	LRRNT_2	PF13855:Leucine rich repeat|PF08263:Leucine rich repeat N-terminal domain
VIT_219s0014g00470	1042.49	239.2	2.12364	4.39456e-76	2.13395e-74	Pkinase_Tyr	PF13855:Leucine rich repeat|PF11721:Di-glucose binding within endoplasmic reticulum|PF07714:Protein tyrosine kinase	VIT_216s0050g01910	14.9577	153.148	-3.35912	2.04861e-18	9.10588e-17	-	-
VIT_208s0007g00490	1772.58	536.078	1.72513	4.8631e-76	2.35684e-74	-	-	VIT_205s0094g00340	92444.4	35414.6	1.38424	2.15947e-18	9.57985e-17	-	PF00187:Chitin recognition protein|PF00182:Chitinase class I
VIT_213s0067g02630	1483.11	5883.86	-1.98749	7.89671e-76	3.81957e-74	-	-	VIT_217s0000g03750	12.2468	119.774	-3.29254	2.18157e-18	9.65901e-17	LysM	PF01476:LysM domain
VIT_206s0009g01110	101.193	745.736	-2.87754	9.71652e-76	4.69063e-74	Na_Ca_ex	PF01699:Sodium/calcium exchanger protein	VIT_206s0061g01240	4357.1	1369.04	1.67022	2.24879e-18	9.93721e-17	-	-
VIT_218s0001g11320	2013.36	442.105	2.18691	1.03019e-75	4.96358e-74	p450	PF00067:Cytochrome P450	VIT_206s0004g05400	58.4703	297.39	-2.34536	2.29475e-18	1.01206e-16	adh_short	PF00106:short chain dehydrogenase
VIT_217s0000g02750	16527.3	5998.68	1.46207	1.06958e-75	5.14333e-74	WD40	PF00400:WD domain, G-beta repeat	VIT_212s0142g00670	2619.93	919.642	1.51034	2.3869e-18	1.05065e-16	DEAD	PF00271:Helicase conserved C-terminal domain|PF00270:DEAD/DEAH box helicase
VIT_215s0048g02000	287.224	2362.21	-3.03699	1.19246e-75	5.72309e-74	START	PF01852:START domain|PF00046:Homeobox domain	VIT_204s0023g00410	879.126	3840.45	-2.12703	2.66122e-18	1.16913e-16	-	-
VIT_205s0062g00120	1949.19	516.128	1.91699	1.60785e-75	7.70181e-74	-	PF01201:Ribosomal protein S8e	VIT_215s0048g00620	3290.14	57.3158	5.84369	2.89061e-18	1.26745e-16	-	-
VIT_205s0049g00100	4201.09	1481.39	1.50365	1.7018e-75	8.13612e-74	-	PF03479:Domain of unknown function (DUF296)	VIT_207s0005g00820	1015.67	217.499	2.22298	3.0713e-18	1.34408e-16	AP2	PF00847:AP2 domain
VIT_205s0020g03470	7296.79	20470.9	-1.48817	1.72107e-75	8.2124e-74	-	PF07899:Frigida-like protein	VIT_219s0014g01360	130.593	17.6773	2.88156	3.27218e-18	1.42923e-16	B_lectin	PF01453:D-mannose binding lectin
VIT_209s0002g02480	1170.66	255.873	2.19235	1.73836e-75	8.27895e-74	-	PF04718:Mitochondrial ATP synthase g subunit	VIT_214s0030g01270	5954.41	1437.87	2.05005	3.7274e-18	1.62181e-16	-	PF01798:snoRNA binding domain, fibrillarin|PF08156:NOP5NT (NUC127) domain
VIT_218s0001g13030	1424.81	125.422	3.50529	2.44195e-75	1.16074e-73	-	-	VIT_203s0017g00940	130.814	531.626	-2.02246	3.93724e-18	1.70983e-16	-	PF00355:Rieske [2Fe-2S] domain|PF08802:Cytochrome B6-F complex Fe-S subunit
VIT_209s0002g00590	1475.65	6874.61	-2.21921	2.8856e-75	1.369e-73	-	PF02383:SacI homology domain	VIT_202s0025g00980	14.1965	129.773	-3.19104	4.03812e-18	1.75029e-16	ABC_tran	PF00664:ABC transporter transmembrane region|PF00005:ABC transporter
VIT_201s0011g05580	227.131	3180.83	-3.80396	3.89614e-75	1.84489e-73	Pkinase	PF00069:Protein kinase domain|PF08263:Leucine rich repeat N-terminal domain|PF13855:Leucine rich repeat	VIT_215s0046g01010	1321.38	356.163	1.89145	4.23956e-18	1.83409e-16	DEAD	PF00270:DEAD/DEAH box helicase|PF00271:Helicase conserved C-terminal domain
VIT_212s0059g00870	48.6949	732.587	-3.89907	6.19767e-75	2.92911e-73	Pkinase	PF00069:Protein kinase domain	VIT_214s0083g01220	149.718	6.63786	4.47829	4.31905e-18	1.86492e-16	Pkinase_Tyr	PF12819:Carbohydrate-binding protein of the ER|PF07714:Protein tyrosine kinase
VIT_208s0032g00240	2996.62	655.63	2.19208	6.28435e-75	2.96442e-73	p450	PF00067:Cytochrome P450	VIT_219s0090g01490	882.879	2565.26	-1.53885	4.53433e-18	1.95416e-16	-	PF03009:Glycerophosphoryl diester phosphodiesterase family
VIT_209s0002g05410	5131.73	3.36707	10.5559	6.51971e-75	3.06959e-73	ABC2_membrane	PF14510:ABC-transporter extracellular N-terminal|PF08370:Plant PDR ABC transporter associated|PF01061:ABC-2 type transporter|PF00005:ABC transporter	VIT_204s0043g01040	174.035	30.8195	2.50025	5.11957e-18	2.20219e-16	-	-
VIT_218s0001g12830	293.201	1298.44	-2.14514	1.78422e-74	8.38449e-73	-	PF00150:Cellulase (glycosyl hydrolase family 5)	VIT_205s0051g00830	1738.18	714.012	1.28349	5.14291e-18	2.20804e-16	ILVD_EDD	PF00920:Dehydratase family
VIT_214s0083g00670	747.022	79.4983	3.23462	2.26047e-74	1.06024e-72	-	-	VIT_208s0058g00970	71.4789	346.472	-2.27906	5.18651e-18	2.22255e-16	-	PF00141:Peroxidase
VIT_213s0084g00130	4360.95	1191.71	1.87184	2.31588e-74	1.08417e-72	Abhydrolase_3	PF07859:alpha/beta hydrolase fold	VIT_211s0016g03180	492.727	1399.39	-1.50572	5.55467e-18	2.37583e-16	PP2C	PF00481:Protein phosphatase 2C
VIT_202s0154g00370	1217.51	215.227	2.50077	2.74378e-74	1.28207e-72	-	PF04073:Aminoacyl-tRNA editing domain	VIT_218s0001g02740	1346.4	3512.39	-1.38329	5.59677e-18	2.38933e-16	-	PF00504:Chlorophyll A-B binding protein
VIT_201s0010g03980	2094.67	477.848	2.13312	2.91874e-74	1.36125e-72	-	-	VIT_209s0002g02760	35.0465	231.275	-2.72524	5.85452e-18	2.49466e-16	Pkinase_Tyr	PF12819:Carbohydrate-binding protein of the ER|PF07714:Protein tyrosine kinase
VIT_212s0059g01340	532.349	3578.99	-2.74708	3.32728e-74	1.54887e-72	-	-	VIT_217s0000g07400	182.656	483.421	-1.40445	5.87608e-18	2.49915e-16	Lipase_3	PF01764:Lipase (class 3)
VIT_214s0108g00850	11427.9	3733.35	1.61392	4.06871e-74	1.89046e-72	-	PF01199:Ribosomal protein L34e	VIT_219s0090g01870	1651.68	291.967	2.49998	5.91057e-18	2.50911e-16	ABC_tran	PF00005:ABC transporter|PF00664:ABC transporter transmembrane region
VIT_211s0118g00350	359.37	1634.88	-2.18371	5.15484e-74	2.39063e-72	-	PF03030:Inorganic H+ pyrophosphatase	VIT_217s0000g05840	255.014	41.6122	2.61833	5.9916e-18	2.53876e-16	-	PF13178:Protein of unknown function (DUF4005)
VIT_206s0009g02550	1853.56	549.424	1.75389	5.42211e-74	2.50988e-72	-	-	VIT_214s0219g00110	4434.1	962.639	2.20351	6.39834e-18	2.70604e-16	-	-
VIT_211s0078g00290	2050.75	557.322	1.87913	6.46405e-74	2.98661e-72	p450	PF00067:Cytochrome P450	VIT_209s0018g01220	1065.64	8.68275	6.93822	6.76621e-18	2.8563e-16	IBR	PF01485:IBR domain, a half RING-finger domain
VIT_215s0046g00440	5182.81	1077.16	2.26676	6.97466e-74	3.21653e-72	PI3_PI4_kinase	PF00240:Ubiquitin family|PF00454:Phosphatidylinositol 3- and 4-kinase	novel.926	943.438	111.607	3.07932	7.25479e-18	3.05686e-16	-	- && - && -
VIT_201s0127g00250	2017.02	327.712	2.62252	8.13435e-74	3.74437e-72	-	PF13964:Kelch motif	VIT_212s0055g00020	758.224	171.13	2.14646	8.02541e-18	3.37529e-16	UDPGT	PF00201:UDP-glucoronosyl and UDP-glucosyl transferase
VIT_202s0025g03470	3898.8	975.42	1.99879	8.74875e-74	4.01972e-72	-	PF00579:tRNA synthetases class I (W and Y)	VIT_216s0100g00910	1640.15	377.828	2.11722	8.17771e-18	3.43297e-16	Chal_sti_synt_N	PF00195:Chalcone and stilbene synthases, N-terminal domain|PF02797:Chalcone and stilbene synthases, C-terminal domain
VIT_218s0001g11170	886.584	105.153	3.07479	1.11671e-73	5.12135e-72	Myb_DNA-binding	PF00249:Myb-like DNA-binding domain	VIT_209s0002g01680	24.4996	158.105	-2.69349	8.55296e-18	3.58386e-16	-	-
VIT_219s0090g00790	21.565	474.653	-4.4409	1.44579e-73	6.61831e-72	-	PF14476:Petal formation-expressed	VIT_200s0203g00130	27.3995	270.609	-3.30344	8.96424e-18	3.74927e-16	-	PF01733:Nucleoside transporter|PF13456:Reverse transcriptase-like
VIT_206s0004g07150	9720.08	3338.62	1.54156	1.84921e-73	8.4494e-72	Ribosomal_S4e	PF01479:S4 domain|PF16121:40S ribosomal protein S4 C-terminus|PF08071:RS4NT (NUC023) domain|PF00900:Ribosomal family S4e	VIT_216s0148g00220	170.338	502.387	-1.56026	9.34776e-18	3.90247e-16	Pkinase	PF00069:Protein kinase domain
VIT_204s0008g01960	703.102	2302.67	-1.71127	2.23036e-73	1.01721e-71	E1-E2_ATPase	PF00702:haloacid dehalogenase-like hydrolase|PF00122:E1-E2 ATPase|PF00403:Heavy-metal-associated domain	VIT_204s0008g01850	380.486	71.9239	2.40152	9.47397e-18	3.94767e-16	-	PF13837:Myb/SANT-like DNA-binding domain
VIT_207s0129g00280	594.765	74.7033	2.98935	2.40812e-73	1.09627e-71	-	PF10343:Potential Queuosine, Q, salvage protein family	VIT_212s0142g00450	248.294	17.6875	3.80108	9.49085e-18	3.94767e-16	-	-
VIT_218s0001g03380	1343.2	3.09792	8.75291	2.41662e-73	1.09812e-71	-	-	VIT_218s0001g04130	186.398	34.0312	2.44997	9.55835e-18	3.96847e-16	-	-
VIT_205s0049g01790	16184.3	6461.16	1.32471	2.80483e-73	1.27219e-71	-	PF00238:Ribosomal protein L14p/L23e	VIT_204s0008g06630	1548.82	3410.5	-1.13876	9.59959e-18	3.9783e-16	BTB	PF00651:BTB/POZ domain|PF03000:NPH3 family
VIT_202s0012g01320	3681.69	9385.17	-1.35001	3.40591e-73	1.542e-71	HLH	PF14215:bHLH-MYC and R2R3-MYB transcription factors N-terminal|PF00010:Helix-loop-helix DNA-binding domain	VIT_212s0028g01570	111.59	366.341	-1.71427	9.85802e-18	4.07795e-16	-	PF13639:Ring finger domain
VIT_206s0009g02510	5270.79	1527.52	1.78658	4.48332e-73	2.02608e-71	-	PF13001:Proteasome stabiliser	VIT_202s0025g04140	257.456	72.6636	1.82749	1.10075e-17	4.54515e-16	AAA	PF08542:Replication factor C C-terminal domain|PF00004:ATPase family associated with various cellular activities (AAA)
VIT_213s0067g00260	9149.92	30479	-1.73608	4.61095e-73	2.07997e-71	-	PF07231:Hs1pro-1 N-terminus|PF07014:Hs1pro-1 protein C-terminus	VIT_219s0015g01350	250.987	31.6647	2.98709	1.23228e-17	5.07902e-16	-	PF05691:Raffinose synthase or seed imbibition protein Sip1
VIT_218s0001g08250	230.9	2512.04	-3.44013	4.89331e-73	2.20332e-71	Tubulin	PF03953:Tubulin C-terminal domain|PF00091:Tubulin/FtsZ family, GTPase domain	novel.584	484.614	2310.15	-2.2533	1.2913e-17	5.3126e-16	-	- && - && -
VIT_214s0030g01670	4696.22	1397.1	1.74911	5.11582e-73	2.29933e-71	-	PF01399:PCI domain	VIT_203s0063g01800	650.09	162.822	1.99738	1.33063e-17	5.46449e-16	-	PF09754:PAC2 family
VIT_208s0007g05090	3578.79	794.356	2.17142	5.37376e-73	2.41089e-71	-	-	VIT_214s0068g00100	59.6015	219.703	-1.88208	1.37357e-17	5.63066e-16	Pkinase_Tyr	PF07714:Protein tyrosine kinase
VIT_205s0020g01410	1236.41	261.551	2.23952	6.14003e-73	2.74969e-71	-	PF03657:Uncharacterised protein family (UPF0113)	VIT_218s0001g03600	2004.48	444.466	2.17297	1.39669e-17	5.71509e-16	-	PF13393:Histidyl-tRNA synthetase
VIT_218s0001g06940	10.2399	501.891	-5.58967	6.56666e-73	2.93544e-71	-	PF16913:Purine nucleobase transmembrane transport	VIT_216s0050g02340	959.25	147.631	2.69969	1.43215e-17	5.84963e-16	-	PF13087:AAA domain|PF13086:AAA domain
VIT_201s0244g00150	1541.91	4601.19	-1.57771	7.55602e-73	3.37162e-71	Auxin_resp	PF02309:AUX/IAA family|PF06507:Auxin response factor|PF02362:B3 DNA binding domain	VIT_214s0068g00130	265.928	797.435	-1.58504	1.47401e-17	6.00976e-16	Pkinase_Tyr	PF07714:Protein tyrosine kinase
VIT_205s0049g00410	4418.21	1106.32	1.99752	8.9682e-73	3.99456e-71	2OG-FeII_Oxy	PF03171:2OG-Fe(II) oxygenase superfamily|PF14226:non-haem dioxygenase in morphine synthesis N-terminal	VIT_201s0137g00510	32.8814	156.104	-2.2469	1.61014e-17	6.55302e-16	p450	PF00067:Cytochrome P450
VIT_216s0050g01240	3519.28	13052.1	-1.89127	1.01979e-72	4.53411e-71	HMA	PF00403:Heavy-metal-associated domain	VIT_219s0085g00610	394.905	59.039	2.74143	1.69851e-17	6.90027e-16	-	-
VIT_209s0002g03440	498.492	4307.35	-3.10957	1.5358e-72	6.81612e-71	Pkinase_Tyr	PF07714:Protein tyrosine kinase	VIT_215s0048g01200	427.847	66.4326	2.68817	1.75347e-17	7.11082e-16	Peptidase_S8	PF02225:PA domain|PF05922:Peptidase inhibitor I9|PF00082:Subtilase family
VIT_208s0007g03710	721.654	36.7783	4.29432	1.56648e-72	6.93988e-71	ABC2_membrane	PF14510:ABC-transporter extracellular N-terminal|PF00005:ABC transporter|PF08370:Plant PDR ABC transporter associated|PF01061:ABC-2 type transporter	VIT_206s0004g06080	547.139	1356.3	-1.30962	1.89233e-17	7.65993e-16	-	PF00854:POT family
VIT_216s0022g01440	17811.2	3095.41	2.52453	1.72168e-72	7.61383e-71	-	PF00456:Transketolase, thiamine diphosphate binding domain|PF02779:Transketolase, pyrimidine binding domain|PF02780:Transketolase, C-terminal domain	VIT_203s0038g03860	667.855	188.917	1.82277	1.89564e-17	7.65993e-16	-	PF04674:Phosphate-induced protein 1 conserved region
VIT_204s0008g02860	93.5678	1148.27	-3.60926	2.03397e-72	8.97885e-71	ChaC	PF04752:ChaC-like protein	VIT_218s0001g14450	134.108	454.702	-1.76056	2.04157e-17	8.23495e-16	NAD_binding_1	PF00175:Oxidoreductase NAD-binding domain
VIT_206s0004g01890	7056.49	1209.91	2.54399	3.29342e-72	1.45127e-70	E1-E2_ATPase	PF00122:E1-E2 ATPase|PF00403:Heavy-metal-associated domain|PF00702:haloacid dehalogenase-like hydrolase	VIT_205s0051g00340	2408.49	655.342	1.87791	2.07062e-17	8.33728e-16	-	PF00118:TCP-1/cpn60 chaperonin family
VIT_205s0020g02920	445.452	17.1642	4.69894	4.54926e-72	2.00111e-70	-	PF11250:Fantastic Four meristem regulator	VIT_203s0063g02250	623.888	1534.14	-1.29825	2.14988e-17	8.64108e-16	Sugar_tr	PF00083:Sugar (and other) transporter
VIT_216s0050g02680	374.727	2255.25	-2.58684	7.04186e-72	3.09205e-70	PP2C	PF00481:Protein phosphatase 2C	VIT_205s0102g00460	250.987	42.0186	2.57879	2.21633e-17	8.89239e-16	-	PF11955:Plant organelle RNA recognition domain
VIT_217s0000g01720	7032.51	1868.35	1.91204	7.57595e-72	3.32068e-70	-	PF01798:snoRNA binding domain, fibrillarin|PF08156:NOP5NT (NUC127) domain	VIT_209s0002g00980	5108.37	1986.2	1.36285	2.25556e-17	9.02606e-16	Proteasome	PF10584:Proteasome subunit A N-terminal signature|PF00227:Proteasome subunit
VIT_210s0116g00750	38.8525	564.004	-3.84777	8.61634e-72	3.77003e-70	-	PF03936:Terpene synthase family, metal binding domain|PF01397:Terpene synthase, N-terminal domain	VIT_214s0068g01770	123.577	5.55343	4.48582	2.25761e-17	9.02606e-16	WRKY	PF03106:WRKY DNA -binding domain
VIT_206s0004g08220	7936.88	2689.11	1.56133	1.25447e-71	5.47918e-70	-	-	VIT_202s0109g00430	182.746	13.0458	3.814	2.28322e-17	9.11238e-16	CN_hydrolase	PF00795:Carbon-nitrogen hydrolase
VIT_208s0056g01570	4788.42	17080.4	-1.83455	1.31804e-71	5.7467e-70	-	PF01717:Cobalamin-independent synthase, Catalytic domain|PF08267:Cobalamin-independent synthase, N-terminal domain	VIT_204s0023g02610	1375.77	421.612	1.70584	2.31471e-17	9.22181e-16	Abhydrolase_1	PF00561:alpha/beta hydrolase fold
VIT_205s0094g00990	624.413	77.3722	3.00813	1.81531e-71	7.90091e-70	UDPGT	PF00201:UDP-glucoronosyl and UDP-glucosyl transferase	VIT_203s0063g01820	105.524	10.9116	3.26829	2.4039e-17	9.56034e-16	p450	PF00067:Cytochrome P450
VIT_206s0004g08260	27064.5	11187.7	1.27452	1.96714e-71	8.54672e-70	-	PF00252:Ribosomal protein L16p/L10e	VIT_218s0089g01030	312.933	39.7145	2.98089	2.55661e-17	1.01499e-15	AP2	PF00847:AP2 domain
VIT_213s0019g02170	15571.5	3362.31	2.21149	2.58312e-71	1.12033e-69	adh_short	PF00106:short chain dehydrogenase	VIT_212s0059g00590	146.246	655.271	-2.1639	2.67056e-17	1.05837e-15	-	-
VIT_201s0011g04450	1962.78	357.786	2.45475	3.38049e-71	1.4636e-69	MatE	PF01554:MatE	VIT_206s0004g00690	249.655	20.8989	3.56973	2.89584e-17	1.14565e-15	-	-
VIT_212s0134g00170	60.923	951.35	-3.9546	3.41683e-71	1.47675e-69	-	-	VIT_212s0057g00670	1840.13	446.006	2.04452	2.94696e-17	1.16385e-15	HATPase_c	PF00183:Hsp90 protein|PF02518:Histidine kinase-, DNA gyrase B-, and HSP90-like ATPase
VIT_201s0011g05610	48.838	580.027	-3.55982	3.48494e-71	1.50356e-69	-	PF05042:Caleosin related protein	VIT_200s0532g00060	25.7541	159.091	-2.62628	2.97048e-17	1.17109e-15	-	-
VIT_200s2419g00010	2.933	2058.66	-9.52483	3.94438e-71	1.69883e-69	-	-	VIT_212s0057g00220	1827.98	7085.44	-1.95457	3.31285e-17	1.3038e-15	-	-
VIT_213s0019g04500	67.9417	567.565	-3.05836	4.54158e-71	1.95264e-69	-	PF02780:Transketolase, C-terminal domain|PF00456:Transketolase, thiamine diphosphate binding domain|PF02779:Transketolase, pyrimidine binding domain	VIT_217s0000g01690	983.504	299.746	1.71421	3.401e-17	1.33618e-15	-	-
VIT_208s0007g07410	1796.17	500.444	1.84374	4.90256e-71	2.10419e-69	-	PF04410:Gar1/Naf1 RNA binding region	VIT_208s0007g01400	270.778	39.1642	2.79012	3.5221e-17	1.38136e-15	GST_C	PF00043:Glutathione S-transferase, C-terminal domain|PF13417:Glutathione S-transferase, N-terminal domain
VIT_209s0002g01620	12502.6	5061.47	1.30454	6.42618e-71	2.75336e-69	-	PF00347:Ribosomal protein L6	VIT_205s0029g01000	31.6055	157.953	-2.32375	3.53049e-17	1.38226e-15	-	PF13855:Leucine rich repeat
VIT_202s0025g04560	503.017	2493.57	-2.3107	6.949e-71	2.97223e-69	-	PF02728:Copper amine oxidase, N3 domain|PF01179:Copper amine oxidase, enzyme domain|PF02727:Copper amine oxidase, N2 domain	VIT_219s0090g00920	636.892	123.1	2.36943	3.62101e-17	1.41525e-15	-	PF02922:Carbohydrate-binding module 48 (Isoamylase N-terminal domain)|PF02806:Alpha amylase, C-terminal all-beta domain|PF00128:Alpha amylase, catalytic domain
VIT_217s0000g07730	412.408	1969.43	-2.25668	7.2649e-71	3.10199e-69	U-box	PF00514:Armadillo/beta-catenin-like repeat|PF04564:U-box domain	VIT_215s0021g00940	1243.82	3081.83	-1.30899	3.76752e-17	1.46998e-15	-	PF04570:zinc-finger of the FCS-type, C2-C2
VIT_213s0158g00320	55.4512	1486.75	-4.75341	7.82168e-71	3.33397e-69	FAD_binding_4	PF09265:Cytokinin dehydrogenase 1, FAD and cytokinin binding|PF01565:FAD binding domain	VIT_217s0000g02920	470.996	7.69064	5.93328	3.7936e-17	1.47761e-15	GST_C	PF00043:Glutathione S-transferase, C-terminal domain|PF13417:Glutathione S-transferase, N-terminal domain
VIT_201s0011g01160	1718.14	263.541	2.70363	8.42573e-71	3.58528e-69	-	PF13419:Haloacid dehalogenase-like hydrolase	VIT_202s0025g03960	734.612	291.736	1.33163	3.83641e-17	1.49173e-15	Tetraspannin	PF00335:Tetraspanin family
VIT_200s0215g00050	3631.86	980.995	1.88816	1.0839e-70	4.60427e-69	-	-	VIT_213s0019g00740	82.6773	434.696	-2.39464	3.84312e-17	1.49178e-15	ACT	PF01842:ACT domain
VIT_203s0091g00640	6684.2	1960.74	1.76951	1.10919e-70	4.7036e-69	-	-	VIT_213s0019g04390	406.413	77.2393	2.3967	3.94184e-17	1.52748e-15	GATA	PF00320:GATA zinc finger
VIT_203s0180g00260	1015.99	3099.08	-1.60845	1.45501e-70	6.15953e-69	ADH_N	PF00107:Zinc-binding dehydrogenase|PF08240:Alcohol dehydrogenase GroES-like domain	VIT_201s0137g00360	119.275	15.1516	2.97566	4.16688e-17	1.61193e-15	-	-
VIT_210s0003g01430	88.7857	1023.45	-3.52217	1.54261e-70	6.51922e-69	Pkinase_Tyr	PF13855:Leucine rich repeat|PF07714:Protein tyrosine kinase	VIT_206s0004g04370	459.882	68.2788	2.7521	4.17457e-17	1.61215e-15	-	PF15511:Centromere kinetochore component CENP-T histone fold
VIT_218s0001g13970	180.483	1197.1	-2.72994	1.5639e-70	6.59795e-69	-	PF05911:Filament-like plant protein, long coiled-coil	VIT_200s1003g00010	1667.65	6182.85	-1.89043	4.26761e-17	1.64528e-15	-	PF04570:zinc-finger of the FCS-type, C2-C2
VIT_203s0038g02000	118.784	882.304	-2.88753	2.3129e-70	9.74133e-69	Amidase	PF01425:Amidase	VIT_202s0033g00770	362.571	41.4244	3.1305	4.30718e-17	1.65772e-15	CN_hydrolase	PF00795:Carbon-nitrogen hydrolase
VIT_208s0032g01150	1398.14	5298.87	-1.92259	2.49509e-70	1.04861e-68	SNARE	PF05739:SNARE domain|PF00804:Syntaxin	VIT_214s0030g00840	84.802	315.376	-1.89535	4.53721e-17	1.74329e-15	-	-
VIT_214s0060g01720	196.321	3376.2	-4.10172	2.50075e-70	1.04861e-68	-	PF05564:Dormancy/auxin associated protein	VIT_200s0480g00020	181.49	5.72036	4.97627	4.68987e-17	1.79889e-15	-	-
novel.592	29.3611	430.43	-3.87619	2.50243e-70	1.04861e-68	-	- && - && -	VIT_206s0004g01890	2533.47	496.682	2.35047	4.72331e-17	1.80866e-15	E1-E2_ATPase	PF00122:E1-E2 ATPase|PF00403:Heavy-metal-associated domain|PF00702:haloacid dehalogenase-like hydrolase
VIT_213s0019g01980	3732.8	10789.7	-1.53157	3.4982e-70	1.4634e-68	-	PF06547:Protein of unknown function (DUF1117)|PF14369:zinc-ribbon|PF13639:Ring finger domain|PF14541:Xylanase inhibitor C-terminal|PF14543:Xylanase inhibitor N-terminal	VIT_213s0019g04280	2416.28	478.068	2.33755	4.75951e-17	1.81945e-15	-	-
VIT_201s0026g01250	452.959	23.856	4.25359	3.61241e-70	1.50862e-68	-	PF14380:Wall-associated receptor kinase C-terminal|PF13947:Wall-associated receptor kinase galacturonan-binding	VIT_202s0025g04720	1393.91	286.972	2.28022	4.86145e-17	1.85529e-15	2OG-FeII_Oxy	PF14226:non-haem dioxygenase in morphine synthesis N-terminal|PF03171:2OG-Fe(II) oxygenase superfamily
VIT_205s0062g00820	117.284	1002.98	-3.09093	4.05823e-70	1.69196e-68	-	PF03819:MazG nucleotide pyrophosphohydrolase domain	VIT_204s0008g07010	396.845	54.8498	2.85483	5.28975e-17	2.01535e-15	-	PF01031:Dynamin central region|PF02212:Dynamin GTPase effector domain|PF00350:Dynamin family
VIT_211s0016g01380	4713.56	1377.85	1.77423	6.6491e-70	2.76748e-68	-	PF00189:Ribosomal protein S3, C-terminal domain|PF07650:KH domain	VIT_214s0030g01890	1665.45	453.454	1.87623	5.31441e-17	2.02135e-15	-	-
VIT_214s0068g00850	1056.93	3109.62	-1.55609	8.47045e-70	3.51964e-68	K_trans	PF02705:K+ potassium transporter	VIT_202s0025g03140	57.1022	253.847	-2.15421	5.65765e-17	2.1483e-15	DUF6	PF00892:EamA-like transporter family
VIT_211s0065g00210	521.669	2865.49	-2.45589	9.30973e-70	3.8619e-68	-	-	VIT_213s0084g00160	1105.56	2672.37	-1.27329	5.89044e-17	2.23295e-15	-	-
VIT_215s0021g01390	551.933	46.6164	3.56976	1.11459e-69	4.61585e-68	Cu_bind_like	PF02298:Plastocyanin-like domain	VIT_218s0001g04640	467.053	82.4557	2.50107	5.90179e-17	2.23352e-15	-	-
VIT_204s0008g06220	11556.7	4345.27	1.4112	1.15717e-69	4.78418e-68	-	PF00366:Ribosomal protein S17|PF16205:Ribosomal_S17 N-terminal	VIT_214s0060g00820	1258.26	3539.06	-1.49185	6.31696e-17	2.38665e-15	Epimerase	PF01370:NAD dependent epimerase/dehydratase family
VIT_218s0089g00510	930.303	211.454	2.13738	1.17731e-69	4.85936e-68	-	-	VIT_210s0597g00010	105.319	8.49913	3.64169	6.33255e-17	2.38856e-15	-	PF12481:Aluminium induced protein
VIT_214s0006g02720	430.297	1853.92	-2.10479	1.69127e-69	6.96911e-68	Sugar_tr	PF00083:Sugar (and other) transporter	VIT_219s0027g01890	10.541	101.952	-3.27608	6.59467e-17	2.4833e-15	Aa_trans	PF01490:Transmembrane amino acid transporter protein
VIT_202s0025g04660	614.402	2318.29	-1.91639	1.77186e-69	7.28906e-68	-	PF12638:Staygreen protein	VIT_200s0480g00010	117.069	8.51171	3.76236	6.78389e-17	2.55032e-15	-	-
VIT_207s0005g06090	48.4514	604.696	-3.63654	1.80637e-69	7.41869e-68	-	PF01117:Aerolysin toxin|PF07468:Agglutinin domain	VIT_205s0020g04540	1995.74	516.984	1.9487	6.85975e-17	2.57456e-15	-	PF08541:3-Oxoacyl-[acyl-carrier-protein (ACP)] synthase III C terminal|PF08392:FAE1/Type III polyketide synthase-like protein
VIT_200s2837g00010	1708.78	431.676	1.98426	2.42633e-69	9.94834e-68	Histone	PF00125:Core histone H2A/H2B/H3/H4	VIT_210s0003g05150	124.419	535.701	-2.10557	6.99766e-17	2.62198e-15	Pkinase	PF07645:Calcium-binding EGF domain|PF00069:Protein kinase domain
VIT_216s0039g01170	1733.54	251.178	2.78638	2.63128e-69	1.07709e-67	-	PF00221:Aromatic amino acid lyase	VIT_200s0283g00030	2565.59	6663.68	-1.3771	7.18866e-17	2.68501e-15	-	PF00262:Calreticulin family
VIT_200s0203g00180	384.386	3062.93	-2.99231	3.33965e-69	1.36479e-67	-	PF04749:PLAC8 family	VIT_207s0129g00530	1165.25	3339.12	-1.51876	7.18955e-17	2.68501e-15	-	-
VIT_218s0001g09130	532.158	2261.84	-2.08616	3.48184e-69	1.42055e-67	Arm	PF00514:Armadillo/beta-catenin-like repeat	VIT_216s0039g01360	199.487	40.4177	2.30414	7.28473e-17	2.71608e-15	-	PF00221:Aromatic amino acid lyase
VIT_201s0146g00070	18.7909	422.707	-4.47003	3.76459e-69	1.53339e-67	adh_short	PF00106:short chain dehydrogenase	VIT_209s0018g00710	7.48558	91.8686	-3.62278	7.40992e-17	2.75822e-15	-	PF13855:Leucine rich repeat
VIT_215s0048g00350	8332.23	1641.56	2.34359	6.29737e-69	2.56083e-67	EPSP_synthase	PF00275:EPSP synthase (3-phosphoshikimate 1-carboxyvinyltransferase)	novel.908	14.2296	107.042	-2.91227	7.64508e-17	2.84109e-15	-	- && Q9FL51.1 RecName: Full=Probably inactive leucine-rich repeat receptor-like protein kinase At5g06940; Flags: Precursor && PF13855:Leucine rich repeat
VIT_211s0118g00680	1856.06	500.472	1.89021	6.56728e-69	2.66621e-67	-	PF16205:Ribosomal_S17 N-terminal|PF00366:Ribosomal protein S17	VIT_200s0187g00060	1.68647	102.33	-5.91802	8.57018e-17	3.17966e-15	-	PF16845:Aspartic acid proteinase inhibitor
VIT_219s0014g02190	50.8811	725.499	-3.82435	7.33688e-69	2.97378e-67	Aminotran_1_2	PF00155:Aminotransferase class I and II	VIT_210s0071g01200	328.089	871.03	-1.40873	8.61282e-17	3.19026e-15	Pkinase_Tyr	PF03030:Inorganic H+ pyrophosphatase|PF07714:Protein tyrosine kinase|PF01657:Salt stress response/antifungal
VIT_214s0083g00930	3894.84	1017.36	1.93651	7.37733e-69	2.98529e-67	HLH	PF00010:Helix-loop-helix DNA-binding domain	VIT_202s0033g00870	210.947	23.6896	3.15053	8.68487e-17	3.2117e-15	CN_hydrolase	PF00795:Carbon-nitrogen hydrolase
VIT_204s0023g01990	5138.58	886.961	2.53399	8.54197e-69	3.45093e-67	CTP_transf_2	PF01467:Cytidylyltransferase-like	VIT_207s0104g01390	21.2832	135.229	-2.66431	8.76508e-17	3.23609e-15	-	PF00462:Glutaredoxin
VIT_213s0067g03780	168.25	966.795	-2.52169	8.61133e-69	3.47328e-67	Pkinase_Tyr	PF07714:Protein tyrosine kinase|PF12819:Carbohydrate-binding protein of the ER	VIT_200s0424g00020	66.4875	277.283	-2.06141	9.0123e-17	3.31897e-15	Pkinase_Tyr	PF13947:Wall-associated receptor kinase galacturonan-binding|PF07714:Protein tyrosine kinase
VIT_218s0001g02030	1556.05	354.724	2.13296	1.03012e-68	4.14812e-67	-	-	VIT_218s0041g01900	5135.16	1892.39	1.44019	9.01886e-17	3.31897e-15	GST_N	PF00647:Elongation factor 1 gamma, conserved domain|PF02798:Glutathione S-transferase, N-terminal domain|PF00043:Glutathione S-transferase, C-terminal domain
VIT_216s0098g00850	3116.95	13476.4	-2.11193	1.12202e-68	4.51086e-67	-	PF00891:O-methyltransferase|PF08100:Dimerisation domain	VIT_200s1213g00010	292.062	928.503	-1.66829	9.08937e-17	3.3395e-15	-	PF03552:Cellulose synthase
VIT_206s0004g04720	2486.55	744.818	1.73948	1.56442e-68	6.27923e-67	-	-	VIT_207s0151g00440	196.033	30.9305	2.66796	9.21709e-17	3.38094e-15	AP2	PF00847:AP2 domain
VIT_207s0141g00360	165.823	2972.5	-4.15941	1.57264e-68	6.30201e-67	Lipase_3	PF01764:Lipase (class 3)	VIT_209s0002g02940	616.572	138.264	2.15671	9.43928e-17	3.45685e-15	-	PF05153:Myo-inositol oxygenase
VIT_204s0044g01160	1173.12	4.03886	8.17899	1.79113e-68	7.16595e-67	Aminotran_5	PF00266:Aminotransferase class-V	VIT_213s0019g05070	1796.66	4461.8	-1.3124	9.4873e-17	3.46883e-15	-	PF06813:Nodulin-like
VIT_204s0008g05760	6173.09	16601.5	-1.4274	2.2577e-68	9.01805e-67	WRKY	PF03106:WRKY DNA -binding domain	VIT_211s0118g00815	2503.14	515.512	2.27965	9.82701e-17	3.58612e-15	-	-
VIT_211s0016g04940	1931.52	358.059	2.43152	2.38988e-68	9.53067e-67	zf-CCCH	PF00642:Zinc finger C-x8-C-x5-C-x3-H type (and similar)	VIT_200s0187g00300	403.731	129.219	1.643	9.83973e-17	3.58612e-15	FAA_hydrolase	PF01557:Fumarylacetoacetate (FAA) hydrolase family
VIT_212s0057g01430	237.658	1637.73	-2.78131	5.02248e-68	1.99971e-66	-	-	VIT_216s0050g02360	732.997	193.589	1.92061	1.03673e-16	3.77232e-15	Mito_carr	PF00153:Mitochondrial carrier protein
VIT_209s0002g04440	7398.97	2813.15	1.39515	6.76766e-68	2.69022e-66	-	-	VIT_206s0061g00120	5240.35	889.227	2.55897	1.08448e-16	3.93977e-15	Glyco_hydro_17	PF00332:Glycosyl hydrolases family 17
VIT_214s0068g01250	1290.96	194.148	2.73565	8.64824e-68	3.43227e-66	-	-	VIT_207s0289g00060	93.6702	8.03338	3.53968	1.10399e-16	4.00423e-15	UDPGT	PF00201:UDP-glucoronosyl and UDP-glucosyl transferase
VIT_207s0005g00170	948.313	3910.95	-2.04455	1.27667e-67	5.05868e-66	-	PF05755:Rubber elongation factor protein (REF)	VIT_208s0007g00150	216.613	825.828	-1.9306	1.11614e-16	4.04181e-15	-	PF13639:Ring finger domain
VIT_218s0001g09360	87.144	795.323	-3.19683	1.48671e-67	5.88154e-66	Peptidase_S8	PF02225:PA domain|PF05922:Peptidase inhibitor I9|PF00082:Subtilase family	VIT_218s0001g15150	665.975	97.9583	2.76589	1.14778e-16	4.14978e-15	-	-
VIT_205s0020g00830	177.498	965.677	-2.44274	1.74332e-67	6.88569e-66	Pkinase	PF03822:NAF domain|PF00069:Protein kinase domain	VIT_201s0127g00600	96.7564	354.164	-1.8717	1.17869e-16	4.25472e-15	C1_3	PF07649:C1-like domain|PF13905:Thioredoxin-like
VIT_219s0014g02870	7589.22	1928.86	1.97643	1.98408e-67	7.82416e-66	-	PF00150:Cellulase (glycosyl hydrolase family 5)	VIT_205s0077g01300	72.5746	245.994	-1.76221	1.27067e-16	4.57947e-15	-	-
VIT_217s0000g06590	1053.09	2956.42	-1.48864	2.4697e-67	9.72369e-66	-	PF05637:galactosyl transferase GMA12/MNN10 family	VIT_207s0141g00920	987.137	222.979	2.14632	1.40978e-16	5.07273e-15	p450	PF00067:Cytochrome P450
VIT_218s0001g03600	2902.5	453.173	2.67901	2.7581e-67	1.08419e-65	-	PF13393:Histidyl-tRNA synthetase	VIT_211s0118g00780	366.943	2461.4	-2.74567	1.43687e-16	5.16203e-15	-	PF13639:Ring finger domain
VIT_216s0050g01780	502.886	51.9767	3.27331	3.73409e-67	1.46553e-65	-	-	VIT_214s0030g02020	1316.23	308.701	2.09213	1.44251e-16	5.17409e-15	Aldo_ket_red	PF00248:Aldo/keto reductase family
VIT_200s0322g00040	1765.14	435.361	2.01871	3.76607e-67	1.47574e-65	-	PF06068:TIP49 C-terminus	VIT_217s0000g00710	265.566	24.8418	3.41282	1.45421e-16	5.20782e-15	-	-
VIT_202s0087g00400	204.267	1061.08	-2.37745	4.70422e-67	1.84044e-65	-	PF03283:Pectinacetylesterase	VIT_213s0067g00990	94.3569	319.901	-1.76073	1.54006e-16	5.50655e-15	-	-
VIT_212s0028g02530	5463.9	890.856	2.6171	5.36901e-67	2.09722e-65	-	PF13639:Ring finger domain	VIT_212s0057g01430	818.313	2907.1	-1.82907	1.6431e-16	5.86575e-15	-	-
VIT_214s0060g01730	79.4686	931.373	-3.53954	7.41327e-67	2.89118e-65	-	-	VIT_206s0004g01300	27.4151	200.693	-2.87142	1.69902e-16	6.05583e-15	-	PF00854:POT family
VIT_218s0001g13610	5236.78	1500.81	1.80309	9.23414e-67	3.59565e-65	Abhydrolase_1	PF00561:alpha/beta hydrolase fold	VIT_219s0093g00310	752.143	286.827	1.39081	1.70524e-16	6.06845e-15	GST_N	PF02798:Glutathione S-transferase, N-terminal domain|PF00043:Glutathione S-transferase, C-terminal domain
VIT_204s0043g00440	5101.28	1687.36	1.59579	9.39468e-67	3.65242e-65	-	PF00177:Ribosomal protein S7p/S5e	VIT_208s0007g03250	354.674	1129.27	-1.67036	1.71105e-16	6.07959e-15	-	PF13417:Glutathione S-transferase, N-terminal domain
VIT_214s0060g01490	1184.36	5456.07	-2.20281	9.56037e-67	3.71101e-65	DnaJ	PF00226:DnaJ domain	VIT_203s0063g00550	294.477	961.412	-1.70731	1.8241e-16	6.46354e-15	-	PF04749:PLAC8 family
VIT_200s0262g00010	180.895	1469.73	-3.01833	1.05197e-66	4.07702e-65	Pkinase_Tyr	PF01657:Salt stress response/antifungal|PF07714:Protein tyrosine kinase	VIT_214s0081g00700	933.797	210.601	2.14877	1.82525e-16	6.46354e-15	-	-
VIT_209s0002g06920	30.9443	509.961	-4.03016	1.12966e-66	4.37125e-65	-	PF04525:LURP-one-related	VIT_202s0012g01040	262.706	759.035	-1.53041	1.82766e-16	6.46354e-15	-	-
VIT_211s0016g00930	173.84	1529	-3.13561	1.3999e-66	5.40851e-65	-	PF04525:LURP-one-related	VIT_211s0052g00970	614.666	194.999	1.65648	1.85397e-16	6.54635e-15	AAA	PF00004:ATPase family associated with various cellular activities (AAA)|PF14363:Domain associated at C-terminal with AAA
VIT_208s0056g01190	4154.15	847.32	2.29316	1.41989e-66	5.4772e-65	-	-	VIT_214s0006g02240	5781.59	2561.82	1.17427	1.87937e-16	6.62574e-15	TPP_enzyme_N	PF02775:Thiamine pyrophosphate enzyme, C-terminal TPP binding domain|PF00205:Thiamine pyrophosphate enzyme, central domain|PF02776:Thiamine pyrophosphate enzyme, N-terminal TPP binding domain
VIT_205s0094g00340	1061.39	17037.3	-4.00406	1.65355e-66	6.36861e-65	-	PF00187:Chitin recognition protein|PF00182:Chitinase class I	VIT_204s0008g06570	1528.28	588.972	1.37559	1.90822e-16	6.71701e-15	-	-
VIT_209s0070g00050	6536.72	2069.98	1.65892	1.73419e-66	6.66884e-65	-	PF01248:Ribosomal protein L7Ae/L30e/S12e/Gadd45 family	VIT_215s0045g01370	737.886	230.991	1.67506	2.01877e-16	7.09512e-15	-	PF13639:Ring finger domain
VIT_207s0031g00980	1932.15	298.657	2.69231	1.85016e-66	7.10377e-65	Aminotran_1_2	PF00155:Aminotransferase class I and II	VIT_214s0068g00410	1257.62	331.374	1.92426	2.20348e-16	7.73231e-15	WD40	PF00400:WD domain, G-beta repeat|PF08154:NLE (NUC135) domain
VIT_200s0187g00160	7701.4	1950.72	1.98127	2.20543e-66	8.4547e-65	-	-	VIT_208s0105g00480	506.702	1148.69	-1.18066	2.27215e-16	7.96095e-15	-	PF02383:SacI homology domain
VIT_208s0040g01890	188.164	2480.32	-3.71786	2.26042e-66	8.65214e-65	-	PF00230:Major intrinsic protein	VIT_205s0020g00890	150.964	6.63071	4.4927	2.55373e-16	8.93372e-15	ABC_membrane	PF00005:ABC transporter|PF00664:ABC transporter transmembrane region
VIT_204s0023g03690	2894.2	912.937	1.66465	2.80394e-66	1.0716e-64	Proteasome	PF10584:Proteasome subunit A N-terminal signature|PF00227:Proteasome subunit	VIT_210s0003g04090	1024.48	129.075	2.98826	2.56435e-16	8.95703e-15	-	PF03763:Remorin, C-terminal region
VIT_201s0011g00410	196.992	892.385	-2.17993	3.02062e-66	1.15263e-64	-	-	VIT_213s0064g00670	644.709	2020.26	-1.64767	2.58682e-16	9.02165e-15	-	-
VIT_206s0004g01015	3471.93	844.299	2.04035	3.37597e-66	1.28625e-64	-	PF03018:Dirigent-like protein	VIT_217s0000g05630	4328.36	11395.8	-1.39658	2.596e-16	9.03975e-15	-	-
VIT_212s0142g00200	4814.25	880.33	2.45093	4.40884e-66	1.67719e-64	-	PF00687:Ribosomal protein L1p/L10e family	VIT_200s0207g00260	69.6621	255.037	-1.87139	2.61735e-16	9.10009e-15	-	-
VIT_202s0025g04160	582.957	2262.15	-1.95535	4.82515e-66	1.83274e-64	-	-	VIT_212s0035g00330	119.747	2.31063	5.71948	2.67895e-16	9.30001e-15	AAA	PF14363:Domain associated at C-terminal with AAA|PF00004:ATPase family associated with various cellular activities (AAA)
VIT_201s0127g00160	331.748	3747.88	-3.49557	1.14228e-65	4.33209e-64	Pkinase	PF00069:Protein kinase domain|PF01657:Salt stress response/antifungal	VIT_202s0025g02510	743.832	234.832	1.66392	2.72334e-16	9.43967e-15	OPT	PF03169:OPT oligopeptide transporter protein
VIT_218s0001g06650	99.6606	735.682	-2.88569	1.18846e-65	4.50032e-64	HLH	PF00010:Helix-loop-helix DNA-binding domain	VIT_216s0013g01760	8.20001	118.931	-3.8656	2.73791e-16	9.47568e-15	-	PF04511:Der1-like family
VIT_206s0004g01990	1354.61	169.233	3.00205	1.31982e-65	4.99014e-64	-	-	VIT_208s0058g00270	1729.44	425.165	2.02419	2.8267e-16	9.75946e-15	-	PF03810:Importin-beta N-terminal domain|PF13513:HEAT-like repeat
VIT_206s0004g01570	19.1227	550.083	-4.82645	1.37983e-65	5.20908e-64	-	-	VIT_206s0061g00560	405.942	1452.58	-1.83925	2.82852e-16	9.75946e-15	-	PF03016:Exostosin family
VIT_206s0004g06080	281.097	1221.49	-2.11648	1.46821e-65	5.53428e-64	-	PF00854:POT family	VIT_207s0005g01180	123.883	10.8779	3.50238	3.04665e-16	1.04961e-14	-	PF07816:Protein of unknown function (DUF1645)
VIT_218s0001g03540	244.653	1382.82	-2.50065	1.50045e-65	5.64721e-64	-	-	VIT_211s0016g02070	86.3532	289.743	-1.74656	3.08173e-16	1.06009e-14	HLH	PF00010:Helix-loop-helix DNA-binding domain
VIT_218s0001g07750	1158.46	269.488	2.10356	1.55161e-65	5.82614e-64	-	PF04000:Sas10/Utp3/C1D family	VIT_213s0067g03200	699.234	234.925	1.57302	3.19439e-16	1.09718e-14	-	PF00854:POT family
VIT_217s0000g01400	1810.75	252.669	2.84149	1.5527e-65	5.82614e-64	Metallophos	PF16656:Purple acid Phosphatase, N-terminal domain|PF00149:Calcineurin-like phosphoesterase|PF14008:Iron/zinc purple acid phosphatase-like protein C	VIT_204s0023g03510	2901.55	7733.15	-1.41416	3.21374e-16	1.10215e-14	-	-
VIT_211s0037g01130	5369.6	22695	-2.07927	2.12197e-65	7.95016e-64	Tetraspannin	PF00335:Tetraspanin family	VIT_206s0061g00440	4572.01	2123.23	1.10652	3.28679e-16	1.1255e-14	-	-
VIT_207s0005g00980	2424.12	743.078	1.70556	2.58018e-65	9.64956e-64	-	PF05605:Drought induced 19 protein (Di19), zinc-binding|PF14571:Stress-induced protein Di19, C-terminal	VIT_201s0127g00560	3140.5	1244.93	1.33491	3.30274e-16	1.12926e-14	C1_3	PF13905:Thioredoxin-like|PF07649:C1-like domain
VIT_219s0014g04770	1733.76	511.692	1.75983	2.58335e-65	9.64956e-64	RRM_1	PF00076:RNA recognition motif. (a.k.a. RRM, RBD, or RNP domain)	VIT_212s0035g01820	104.435	9.16077	3.52247	3.41036e-16	1.1643e-14	-	PF00854:POT family
VIT_202s0012g01780	1780.73	403.261	2.14257	2.92485e-65	1.09087e-63	-	-	VIT_204s0008g00760	862.081	211.552	2.02636	3.47023e-16	1.18296e-14	-	PF06201:PITH domain
VIT_205s0049g00430	434.947	38.5958	3.49462	2.97413e-65	1.10758e-63	2OG-FeII_Oxy	PF03171:2OG-Fe(II) oxygenase superfamily|PF14226:non-haem dioxygenase in morphine synthesis N-terminal	VIT_204s0023g00050	248.989	38.5121	2.69362	3.75152e-16	1.27692e-14	-	-
VIT_219s0027g00600	3075.78	986.074	1.64097	4.36704e-65	1.62387e-63	-	-	VIT_200s0590g00020	770.132	163.586	2.23485	3.82456e-16	1.29983e-14	-	PF09598:Stm1
VIT_209s0002g01080	2904.78	30493.5	-3.39171	4.4033e-65	1.6349e-63	Lipoxygenase	PF01477:PLAT/LH2 domain|PF00305:Lipoxygenase	VIT_219s0014g00970	151.538	18.6932	3.0285	3.84585e-16	1.30511e-14	-	-
VIT_202s0025g03300	709.808	2271.92	-1.67786	4.83845e-65	1.79377e-63	K_tetra	PF02214:BTB/POZ domain	VIT_212s0055g00250	185.727	24.9086	2.8997	3.97467e-16	1.34681e-14	UDPGT	PF00201:UDP-glucoronosyl and UDP-glucosyl transferase
VIT_205s0077g01470	511.344	4627.55	-3.17602	5.43992e-65	2.01374e-63	-	PF04833:COBRA-like protein	VIT_219s0014g01730	30.0522	181.728	-2.59425	4.05069e-16	1.37052e-14	Lig_chan	PF00060:Ligand-gated ion channel
VIT_207s0031g00800	232.391	1264.47	-2.44533	5.97794e-65	2.20961e-63	-	PF02234:Cyclin-dependent kinase inhibitor	VIT_219s0015g01200	1236.16	2791.28	-1.17496	4.19893e-16	1.41856e-14	-	PF13499:EF-hand domain pair
VIT_216s0100g01130	2998.31	321.072	3.22428	6.47931e-65	2.39136e-63	Chal_sti_synt_N	PF02797:Chalcone and stilbene synthases, C-terminal domain|PF00195:Chalcone and stilbene synthases, N-terminal domain	VIT_201s0010g00760	23.3629	160.64	-2.78262	4.3561e-16	1.46947e-14	-	-
VIT_216s0100g00010	1990.34	316.935	2.65071	8.15121e-65	3.00394e-63	Abhydrolase_3	PF07859:alpha/beta hydrolase fold	VIT_215s0046g03180	634.442	2327.97	-1.8755	4.53269e-16	1.52677e-14	-	PF03763:Remorin, C-terminal region|PF03766:Remorin, N-terminal region
VIT_213s0019g02330	724.983	2726.59	-1.90988	1.09815e-64	4.04095e-63	Hexapep	PF00132:Bacterial transferase hexapeptide (six repeats)|PF00483:Nucleotidyl transferase	VIT_207s0129g00960	475.541	1320.63	-1.4736	4.72045e-16	1.58765e-14	Pkinase_Tyr	PF12819:Carbohydrate-binding protein of the ER|PF07714:Protein tyrosine kinase
VIT_214s0066g01530	4780.33	1303.9	1.87428	1.34029e-64	4.92466e-63	-	-	VIT_203s0088g01190	365.594	1015.97	-1.47407	4.88208e-16	1.63958e-14	-	PF00056:lactate/malate dehydrogenase, NAD binding domain|PF02866:lactate/malate dehydrogenase, alpha/beta C-terminal domain
VIT_212s0028g01800	3792.04	1175.89	1.6888	1.46736e-64	5.38359e-63	-	PF00281:Ribosomal protein L5|PF00673:ribosomal L5P family C-terminus	VIT_212s0028g00300	950.206	185.483	2.35704	5.00774e-16	1.6793e-14	Amidase	PF13414:TPR repeat|PF01425:Amidase
VIT_218s0001g04860	4818.67	689.923	2.80396	1.73033e-64	6.33899e-63	-	-	VIT_207s0191g00180	7621.11	18185.8	-1.25473	5.0424e-16	1.68842e-14	HALZ	PF00046:Homeobox domain|PF02183:Homeobox associated leucine zipper
VIT_204s0044g01460	410.573	7.48653	5.77869	2.2183e-64	8.11464e-63	U-box	PF04564:U-box domain	VIT_205s0094g00440	1554	396.644	1.97021	5.10491e-16	1.70683e-14	-	PF04000:Sas10/Utp3/C1D family|PF09368:Sas10 C-terminal domain
VIT_201s0026g02710	2265.44	11202.9	-2.30558	2.25214e-64	8.22631e-63	NAM	PF02365:No apical meristem (NAM) protein	VIT_216s0022g00510	355.958	72.8204	2.29111	5.21264e-16	1.74028e-14	-	PF00011:Hsp20/alpha crystallin family
VIT_201s0137g00780	438.773	2009.48	-2.19371	2.6185e-64	9.5504e-63	-	-	VIT_204s0008g01070	1871.69	3953.13	-1.07871	5.37903e-16	1.79097e-14	-	-
VIT_203s0017g00670	5127.34	1607.27	1.67344	3.03141e-64	1.10401e-62	-	PF13639:Ring finger domain	VIT_215s0048g02270	2962.06	442.29	2.74361	5.38025e-16	1.79097e-14	-	-
VIT_207s0031g02200	252.177	1413.93	-2.48683	3.74273e-64	1.36107e-62	-	PF03547:Membrane transport protein	VIT_202s0087g00400	2259.46	6540.42	-1.53338	5.44289e-16	1.80916e-14	-	PF03283:Pectinacetylesterase
VIT_200s2269g00010	444.608	1745.21	-1.97213	3.83342e-64	1.392e-62	Arm	PF00514:Armadillo/beta-catenin-like repeat	VIT_218s0001g10510	133.828	388.466	-1.53778	5.91937e-16	1.96303e-14	-	PF00085:Thioredoxin
VIT_204s0008g07070	10240.2	2422.57	2.07957	4.20324e-64	1.52406e-62	RRM_1	PF08662:Eukaryotic translation initiation factor eIF2A|PF00076:RNA recognition motif. (a.k.a. RRM, RBD, or RNP domain)	VIT_216s0098g01650	1155.58	3215.41	-1.47625	5.92311e-16	1.96303e-14	PP2C	PF00481:Protein phosphatase 2C
VIT_207s0005g03930	1862.24	634.347	1.55342	4.22061e-64	1.52812e-62	-	-	VIT_211s0016g02970	156.954	14.596	3.42928	5.96873e-16	1.97526e-14	Pkinase	PF00069:Protein kinase domain
VIT_211s0016g02510	1376.38	279.664	2.29812	4.43816e-64	1.60454e-62	-	-	VIT_201s0011g04680	640.104	226.359	1.49886	6.15881e-16	2.03519e-14	-	PF02485:Core-2/I-Branching enzyme
VIT_215s0046g01830	398.083	1636.77	-2.03957	4.60607e-64	1.66282e-62	Pkinase	PF01535:PPR repeat|PF00069:Protein kinase domain	VIT_214s0083g01210	59.4365	273.852	-2.2028	6.34532e-16	2.09377e-14	Pkinase_Tyr	PF07714:Protein tyrosine kinase|PF12819:Carbohydrate-binding protein of the ER
VIT_208s0007g01670	3918.82	1466.88	1.41772	4.88206e-64	1.75989e-62	-	PF01247:Ribosomal protein L35Ae	VIT_200s0211g00120	576.14	2078.96	-1.85113	6.90559e-16	2.27533e-14	SHMT	PF00464:Serine hydroxymethyltransferase
VIT_206s0004g06690	944.447	211.031	2.16072	5.93796e-64	2.13741e-62	-	PF01084:Ribosomal protein S18	VIT_213s0064g01480	26.428	133.725	-2.34022	6.92971e-16	2.27996e-14	Lipoxygenase	PF01477:PLAT/LH2 domain|PF00305:Lipoxygenase
VIT_205s0020g00760	1520.62	438.794	1.79291	6.75531e-64	2.42809e-62	HATPase_c	PF02518:Histidine kinase-, DNA gyrase B-, and HSP90-like ATPase|PF10436:Mitochondrial branched-chain alpha-ketoacid dehydrogenase kinase	VIT_217s0000g05250	260.743	629.298	-1.27098	7.16015e-16	2.35237e-14	-	PF06549:Protein of unknown function (DUF1118)
VIT_210s0003g02650	15382.2	6030.62	1.35084	7.17901e-64	2.57664e-62	-	PF01655:Ribosomal protein L32	VIT_213s0084g00600	976.205	257.95	1.91993	7.28675e-16	2.3905e-14	-	-
VIT_215s0046g01970	1737.25	237.617	2.86973	7.26481e-64	2.60366e-62	UDPGT	PF00201:UDP-glucoronosyl and UDP-glucosyl transferase	VIT_208s0007g08280	701.81	2804.7	-1.99867	7.58941e-16	2.48619e-14	-	-
VIT_200s0615g00030	10767.8	3637.6	1.56556	1.03392e-63	3.70014e-62	ADH_N	PF00107:Zinc-binding dehydrogenase|PF08240:Alcohol dehydrogenase GroES-like domain	VIT_216s0050g02330	349.931	55.5451	2.65522	7.94706e-16	2.59959e-14	-	-
VIT_204s0044g01430	5098.48	1278.65	1.99583	1.32008e-63	4.71743e-62	-	-	VIT_216s0022g01860	570.012	195.984	1.5408	8.47633e-16	2.76873e-14	-	PF10433:Mono-functional DNA-alkylating methyl methanesulfonate N-term|PF03178:CPSF A subunit region
VIT_204s0008g01850	1522.07	247.247	2.6205	1.32302e-63	4.72111e-62	-	PF13837:Myb/SANT-like DNA-binding domain	VIT_204s0023g02900	8626.32	2863.09	1.59112	8.72579e-16	2.84611e-14	p450	PF00067:Cytochrome P450
VIT_200s0220g00070	76.7354	623.719	-3.01437	1.34573e-63	4.79523e-62	Glyco_hydro_1	PF00232:Glycosyl hydrolase family 1	VIT_217s0000g01720	3023.59	887.573	1.76818	9.01938e-16	2.93765e-14	-	PF01798:snoRNA binding domain, fibrillarin|PF08156:NOP5NT (NUC127) domain
VIT_205s0094g00440	2157.19	546.584	1.98014	1.53097e-63	5.44748e-62	-	PF04000:Sas10/Utp3/C1D family|PF09368:Sas10 C-terminal domain	VIT_201s0010g02950	149.539	5.48358	4.76809	9.39095e-16	3.05428e-14	-	PF13833:EF-hand domain pair|PF13499:EF-hand domain pair
VIT_201s0150g00610	4060.03	1354.12	1.58384	1.63379e-63	5.80501e-62	-	-	VIT_218s0001g11710	1368.94	4566.84	-1.73803	9.41948e-16	3.05917e-14	-	-
VIT_206s0004g05910	40.0318	489.003	-3.60999	1.64964e-63	5.85293e-62	-	PF03151:Triose-phosphate Transporter family	VIT_218s0122g01260	262.406	702.292	-1.42055	9.62678e-16	3.12202e-14	Pkinase_Tyr	PF07714:Protein tyrosine kinase
VIT_214s0030g01560	11301.8	3770.25	1.58379	2.24561e-63	7.95602e-62	PALP	PF00291:Pyridoxal-phosphate dependent enzyme	VIT_207s0104g00600	787.824	256.608	1.61803	9.73276e-16	3.15188e-14	GTP_EFTU	PF03143:Elongation factor Tu C-terminal domain|PF00009:Elongation factor Tu GTP binding domain|PF03144:Elongation factor Tu domain 2
VIT_219s0015g01730	232.595	933.315	-2.00578	2.44698e-63	8.65706e-62	-	PF14681:Uracil phosphoribosyltransferase|PF00485:Phosphoribulokinase / Uridine kinase family	VIT_214s0030g00010	109.086	9.61491	3.49799	1.00572e-15	3.25232e-14	-	PF04280:Tim44-like domain
VIT_213s0064g01210	1279.9	4977.04	-1.95832	3.81978e-63	1.34945e-61	zf-A20	PF01754:A20-like zinc finger|PF01428:AN1-like Zinc finger	VIT_201s0011g01350	259.198	52.7299	2.29536	1.00768e-15	3.254e-14	-	PF05678:VQ motif
VIT_201s0011g02530	113.988	710.468	-2.63421	4.82199e-63	1.70109e-61	Abhydrolase_3	PF07859:alpha/beta hydrolase fold	VIT_209s0002g02970	2744.45	766.776	1.83947	1.0141e-15	3.27008e-14	-	-
VIT_216s0098g01840	1419.43	237.105	2.58048	6.02373e-63	2.12202e-61	PPR	PF13041:PPR repeat family|PF01535:PPR repeat|PF12854:PPR repeat	VIT_205s0049g00510	160.716	24.2398	2.72964	1.25695e-15	4.04742e-14	AP2	PF00847:AP2 domain
VIT_201s0011g03130	1693.88	462.71	1.87256	6.46008e-63	2.2725e-61	-	PF03097:BRO1-like domain	VIT_218s0001g05060	222.066	61.1735	1.85855	1.26208e-15	4.05817e-14	-	PF00300:Histidine phosphatase superfamily (branch 1)
VIT_206s0004g01670	670.16	102.39	2.71146	8.04191e-63	2.82493e-61	UDPGT	PF00201:UDP-glucoronosyl and UDP-glucosyl transferase	VIT_208s0007g07410	950.552	332.597	1.51444	1.28836e-15	4.1368e-14	-	PF04410:Gar1/Naf1 RNA binding region
VIT_216s0050g01090	55.3775	657.225	-3.564	8.8107e-63	3.09061e-61	-	PF04116:Fatty acid hydroxylase superfamily	VIT_218s0041g00020	23.0529	161.911	-2.81394	1.29547e-15	4.15376e-14	Pkinase	PF00069:Protein kinase domain|PF13947:Wall-associated receptor kinase galacturonan-binding
VIT_201s0010g03920	2579.81	614.63	2.06942	1.35457e-62	4.74482e-61	-	PF07889:Protein of unknown function (DUF1664)	VIT_210s0003g03510	2955.96	1091.61	1.43721	1.31239e-15	4.20206e-14	-	-
VIT_208s0007g07220	12381.8	5091.41	1.28199	1.36381e-62	4.77045e-61	-	PF00177:Ribosomal protein S7p/S5e	VIT_212s0059g02600	174.483	14.9489	3.53691	1.35397e-15	4.32907e-14	-	PF01657:Salt stress response/antifungal
VIT_214s0030g00450	2519.18	840.368	1.58414	1.39315e-62	4.8662e-61	Histone	PF16211:C-terminus of histone H2A|PF00125:Core histone H2A/H2B/H3/H4	VIT_211s0016g00520	147.676	31.3124	2.23766	1.44615e-15	4.6173e-14	Auxin_inducible	PF02519:Auxin responsive protein
VIT_219s0014g03960	725.776	2201.49	-1.60012	1.43424e-62	5.00266e-61	-	-	VIT_201s0150g00140	854.727	181.736	2.23384	1.51312e-15	4.82431e-14	zf-C3HC4	PF00097:Zinc finger, C3HC4 type (RING finger)|PF02182:SAD/SRA domain
VIT_216s0039g01390	1785.51	366.41	2.28492	1.44021e-62	5.01644e-61	-	PF07973:Threonyl and Alanyl tRNA synthetase second additional domain|PF01411:tRNA synthetases class II (A)	VIT_208s0007g04310	1799.73	859.078	1.06697	1.51756e-15	4.83169e-14	PALP	PF00291:Pyridoxal-phosphate dependent enzyme|PF00585:C-terminal regulatory domain of Threonine dehydratase
VIT_213s0067g02710	687.995	2541.31	-1.88523	1.58839e-62	5.52478e-61	-	-	VIT_212s0028g02520	101.339	304.483	-1.58811	1.52242e-15	4.84037e-14	TCP	PF03634:TCP family transcription factor
VIT_217s0000g00780	1118.31	252.071	2.14857	1.69181e-62	5.87626e-61	-	-	VIT_200s0153g00050	4802.26	1140.83	2.07354	1.57379e-15	4.99669e-14	GST_N	PF00043:Glutathione S-transferase, C-terminal domain|PF02798:Glutathione S-transferase, N-terminal domain
VIT_212s0142g00450	911.09	173.913	2.39086	1.88282e-62	6.53053e-61	-	-	VIT_205s0094g01080	580.881	1739.08	-1.582	1.62665e-15	5.15728e-14	Pkinase_Tyr	PF12796:Ankyrin repeats (3 copies)|PF07714:Protein tyrosine kinase
VIT_218s0001g09230	4793.55	16140	-1.75165	1.91866e-62	6.64554e-61	-	PF13912:C2H2-type zinc finger	VIT_218s0089g00690	11.1547	99.8133	-3.16143	1.63328e-15	5.17106e-14	LRRNT_2	PF13855:Leucine rich repeat|PF08263:Leucine rich repeat N-terminal domain
VIT_218s0001g06850	792.235	3082.1	-1.95902	2.00677e-62	6.9348e-61	-	PF00141:Peroxidase	VIT_201s0011g04990	249.891	41.0991	2.60163	1.64907e-15	5.21378e-14	-	-
VIT_216s0013g01120	354.535	1870.61	-2.39647	2.00777e-62	6.9348e-61	AP2	PF00847:AP2 domain	VIT_207s0104g01060	1622.94	475.166	1.77184	1.66551e-15	5.25843e-14	-	PF09384:UTP15 C terminal
VIT_202s0033g01110	2419.38	5922.47	-1.29185	2.03227e-62	7.00963e-61	Pkinase	PF00069:Protein kinase domain	VIT_215s0048g02290	318.663	33.0844	3.2691	1.68955e-15	5.32689e-14	-	-
VIT_214s0060g01630	11255.8	3008.43	1.90346	2.03698e-62	7.0161e-61	-	PF01399:PCI domain	VIT_206s0004g06130	1135.33	2700.33	-1.24992	1.73195e-15	5.45299e-14	-	PF13667:ThiC-associated domain|PF01964:Radical SAM ThiC family
VIT_205s0049g00400	5026.79	1686.49	1.5753	2.07206e-62	7.12701e-61	2OG-FeII_Oxy	PF14226:non-haem dioxygenase in morphine synthesis N-terminal|PF03171:2OG-Fe(II) oxygenase superfamily	VIT_204s0008g03960	444.247	151.47	1.55114	1.77561e-15	5.5827e-14	DEAD	PF00271:Helicase conserved C-terminal domain|PF00476:DNA polymerase family A|PF00270:DEAD/DEAH box helicase
VIT_218s0001g10250	3570.96	1256.46	1.50683	2.69214e-62	9.24699e-61	NAM	PF02365:No apical meristem (NAM) protein	VIT_211s0118g00310	276.725	627.523	-1.18125	1.95998e-15	6.15384e-14	-	PF06925:Monogalactosyldiacylglycerol (MGDG) synthase|PF04101:Glycosyltransferase family 28 C-terminal domain
VIT_208s0007g01980	4624.55	1761.24	1.39268	2.74016e-62	9.3989e-61	Mov34	PF01398:JAB1/Mov34/MPN/PAD-1 ubiquitin protease|PF13012:Maintenance of mitochondrial structure and function	VIT_200s0349g00020	601.841	1290.63	-1.10069	1.99716e-15	6.2619e-14	-	PF04749:PLAC8 family
VIT_208s0040g03200	10753.9	3914.22	1.45794	2.99299e-62	1.02519e-60	-	PF14374:60S ribosomal protein L4 C-terminal domain|PF00573:Ribosomal protein L4/L1 family	VIT_208s0040g00460	993.761	445.924	1.15604	2.03739e-15	6.37922e-14	-	-
VIT_218s0001g12220	933.944	3194.42	-1.77311	3.0448e-62	1.0415e-60	-	-	VIT_217s0000g04760	380.269	0	11.0581	2.06288e-15	6.45012e-14	UDPGT	PF00201:UDP-glucoronosyl and UDP-glucosyl transferase
VIT_218s0001g00810	485.701	2865.39	-2.55839	3.15548e-62	1.07787e-60	Methyltransf_11	PF08241:Methyltransferase domain|PF08498:Sterol methyltransferase C-terminal	VIT_214s0066g02230	284.151	51.7153	2.45837	2.06917e-15	6.46089e-14	-	-
VIT_219s0015g00780	1239.2	247.008	2.32551	3.52262e-62	1.20162e-60	RNA_pol_A_bac	PF01193:RNA polymerase Rpb3/Rpb11 dimerisation domain|PF01000:RNA polymerase Rpb3/RpoA insert domain	VIT_207s0130g00120	746.383	255.46	1.54693	2.15722e-15	6.72655e-14	-	PF13414:TPR repeat
VIT_218s0041g00390	342.488	2821.7	-3.0431	4.46575e-62	1.52124e-60	-	PF16845:Aspartic acid proteinase inhibitor	novel.299	704.38	4186.55	-2.57138	2.17283e-15	6.76593e-14	-	- && Q945T0.1 RecName: Full=Rapid alkalinization factor; Short=NtRALF; Flags: Precursor && -
VIT_213s0019g01130	4580.44	13179.9	-1.525	4.56764e-62	1.55381e-60	-	-	VIT_217s0000g08170	1905.73	864.269	1.14083	2.21409e-15	6.88494e-14	-	PF00118:TCP-1/cpn60 chaperonin family
VIT_209s0002g00770	1663.89	545.873	1.60755	4.67e-62	1.58646e-60	-	PF13532:2OG-Fe(II) oxygenase superfamily	VIT_218s0072g00340	5661.55	2472.27	1.19539	2.29098e-15	7.11428e-14	-	PF00297:Ribosomal protein L3
VIT_200s0186g00090	78.7821	552.732	-2.80741	5.21483e-62	1.76911e-60	-	PF13920:Zinc finger, C3HC4 type (RING finger)	VIT_203s0038g01930	1086.78	440.448	1.30312	2.30122e-15	7.13629e-14	Pro_isomerase	PF00160:Cyclophilin type peptidyl-prolyl cis-trans isomerase/CLD
VIT_203s0038g00490	451.765	2564.76	-2.50331	5.46083e-62	1.85003e-60	GATA	PF00320:GATA zinc finger	VIT_218s0001g06020	248.275	0.671181	8.58317	2.35128e-15	7.28158e-14	-	PF04674:Phosphate-induced protein 1 conserved region
VIT_218s0122g01340	440.422	1621.58	-1.88112	5.53899e-62	1.87395e-60	BTB	PF07707:BTB And C-terminal Kelch|PF00754:F5/8 type C domain|PF00651:BTB/POZ domain|PF12248:Farnesoic acid 0-methyl transferase	VIT_208s0007g07580	168.477	464.751	-1.46359	2.63332e-15	8.14389e-14	-	-
VIT_200s2364g00010	982.536	191.993	2.35404	5.56034e-62	1.8786e-60	U-box	PF04564:U-box domain	VIT_212s0059g01340	386.148	1011.58	-1.38972	2.69096e-15	8.3108e-14	-	-
VIT_218s0001g08260	89.6373	630.641	-2.80985	5.78883e-62	1.95314e-60	FGGY_N	PF02782:FGGY family of carbohydrate kinases, C-terminal domain|PF00370:FGGY family of carbohydrate kinases, N-terminal domain	VIT_201s0026g01690	193.409	14.1732	3.78086	2.69614e-15	8.31548e-14	AP2	PF00847:AP2 domain
VIT_202s0025g01270	24.7924	395.376	-3.98385	6.61236e-62	2.22796e-60	-	-	VIT_202s0154g00160	613.248	122.678	2.32111	2.75655e-15	8.49025e-14	FMO-like	PF00743:Flavin-binding monooxygenase-like
VIT_208s0007g07670	522.627	3109.92	-2.57271	6.83067e-62	2.29839e-60	NAM	PF02365:No apical meristem (NAM) protein	VIT_213s0019g02350	1307.24	365.5	1.83836	2.90051e-15	8.92152e-14	-	PF02330:Mitochondrial glycoprotein
VIT_208s0007g04020	4079.15	1069.22	1.93187	7.99521e-62	2.68659e-60	-	PF03479:Domain of unknown function (DUF296)	VIT_210s0003g00820	94.7726	2.54742	5.20266	2.96177e-15	9.0976e-14	Na_Ca_ex	PF01699:Sodium/calcium exchanger protein
VIT_212s0059g02140	985.023	239.204	2.0408	8.17486e-62	2.74323e-60	F-box	PF08268:F-box associated domain|PF00646:F-box domain	VIT_205s0020g03300	227.205	21.6996	3.38958	2.99674e-15	9.19256e-14	Pkinase	PF00069:Protein kinase domain
VIT_218s0001g08230	2801.93	6973.76	-1.31571	9.49847e-62	3.18308e-60	Pkinase	PF00069:Protein kinase domain|PF08263:Leucine rich repeat N-terminal domain	VIT_214s0066g00370	562.345	1228.39	-1.12744	3.17957e-15	9.74022e-14	Pkinase_Tyr	PF07714:Protein tyrosine kinase
VIT_200s2849g00010	699.466	93.2865	2.90497	9.61599e-62	3.21811e-60	-	PF00221:Aromatic amino acid lyase	VIT_200s0878g00020	68.0765	371.377	-2.4463	3.30194e-15	1.01014e-13	-	PF05691:Raffinose synthase or seed imbibition protein Sip1
VIT_216s0100g01140	1811.78	229.326	2.98243	1.03669e-61	3.46474e-60	Chal_sti_synt_N	PF00195:Chalcone and stilbene synthases, N-terminal domain|PF02797:Chalcone and stilbene synthases, C-terminal domain	VIT_204s0008g01410	4444.16	1213.74	1.87245	3.33113e-15	1.0177e-13	-	PF00638:RanBP1 domain
VIT_201s0146g00020	531.075	1902.69	-1.83942	1.08822e-61	3.63203e-60	-	-	VIT_216s0039g02110	1474	326.84	2.17335	3.40862e-15	1.03997e-13	-	-
VIT_209s0002g00620	2111.21	407.42	2.37235	1.1427e-61	3.80876e-60	-	-	VIT_205s0049g00520	28.9855	253.538	-3.12601	3.42945e-15	1.04492e-13	-	-
VIT_214s0006g02620	556.24	2020.51	-1.86107	1.1798e-61	3.9271e-60	-	PF12695:Alpha/beta hydrolase family	VIT_201s0137g00740	56.3988	216.013	-1.93601	3.46208e-15	1.05345e-13	-	PF05910:Plant protein of unknown function (DUF868)
VIT_217s0000g01690	2221.26	612.93	1.85736	1.37933e-61	4.5851e-60	-	-	VIT_201s0010g00690	877.681	305.451	1.5221	3.61523e-15	1.09858e-13	-	PF00940:DNA-dependent RNA polymerase|PF14700:DNA-directed RNA polymerase N-terminal
VIT_206s0004g03220	39469.6	15487.6	1.3496	1.38714e-61	4.60488e-60	GTP_EFTU	PF03144:Elongation factor Tu domain 2|PF00009:Elongation factor Tu GTP binding domain|PF03143:Elongation factor Tu C-terminal domain	VIT_214s0128g00780	1660.68	333.146	2.3171	3.62497e-15	1.10006e-13	Lipoxygenase	PF00305:Lipoxygenase|PF01477:PLAT/LH2 domain
VIT_207s0191g00130	2561.13	810.287	1.66073	1.70495e-61	5.65236e-60	Histone	PF00125:Core histone H2A/H2B/H3/H4	VIT_218s0001g13770	612.33	1892.09	-1.62733	3.73509e-15	1.13196e-13	p450	PF00067:Cytochrome P450
VIT_204s0008g02740	9750.93	3118.35	1.64465	1.94198e-61	6.42958e-60	-	-	novel.1001	400.111	959.739	-1.26188	3.8823e-15	1.175e-13	-	- && P0DKC4.1 RecName: Full=Phosphoglycolate phosphatase 1B, chloroplastic; Flags: Precursor >P0DKC3.1 RecName: Full=Phosphoglycolate phosphatase 1A, chloroplastic; Flags: Precursor && -
VIT_217s0000g05120	3224.87	891.207	1.85536	2.49523e-61	8.25025e-60	-	-	VIT_217s0000g01750	85.3723	365.305	-2.0961	3.89456e-15	1.17714e-13	-	PF10250:GDP-fucose protein O-fucosyltransferase
VIT_213s0156g00150	944.422	4719.61	-2.3201	2.71184e-61	8.95448e-60	-	-	VIT_218s0001g04700	369.127	867.332	-1.23247	4.03851e-15	1.21903e-13	-	PF13881:Ubiquitin-2 like Rad60 SUMO-like
VIT_216s0039g00490	2411.86	557.128	2.11337	2.88605e-61	9.51705e-60	-	-	VIT_201s0010g03560	1.34955	94.5744	-6.12553	4.3264e-15	1.30419e-13	p450	PF00067:Cytochrome P450
VIT_207s0151g00800	727.239	3981.64	-2.4522	3.71204e-61	1.22246e-59	-	PF04570:zinc-finger of the FCS-type, C2-C2	VIT_213s0047g00040	141.852	33.5989	2.0786	4.55445e-15	1.37111e-13	MFS_1	PF07690:Major Facilitator Superfamily
VIT_213s0067g01240	20.7192	432.553	-4.35886	3.792e-61	1.24713e-59	-	PF00477:Small hydrophilic plant seed protein	VIT_200s0434g00020	1903.68	4178.66	-1.13421	4.57817e-15	1.37643e-13	PP2C	PF00481:Protein phosphatase 2C
VIT_216s0050g00570	119.467	697.71	-2.54193	4.35265e-61	1.42962e-59	-	PF03283:Pectinacetylesterase	VIT_206s0009g02550	640.607	198.428	1.69118	4.89927e-15	1.47102e-13	-	-
VIT_203s0180g00280	3441.69	845.787	2.02487	4.8781e-61	1.60008e-59	UDPGT	PF00201:UDP-glucoronosyl and UDP-glucosyl transferase	VIT_214s0068g00090	61.6073	231.584	-1.91059	5.28665e-15	1.58523e-13	Pkinase_Tyr	PF07714:Protein tyrosine kinase|PF12819:Carbohydrate-binding protein of the ER
VIT_205s0094g01520	1356.12	4515.52	-1.73494	5.6008e-61	1.83471e-59	-	PF03168:Late embryogenesis abundant protein	VIT_206s0061g01300	2503.98	1107.62	1.17655	5.40244e-15	1.61781e-13	-	PF00800:Prephenate dehydratase
VIT_211s0016g02580	1532.09	4039.62	-1.39846	6.14675e-61	2.01089e-59	-	PF03398:Regulator of Vps4 activity in the MVB pathway	VIT_212s0028g01970	343.06	81.8714	2.06634	5.61036e-15	1.67785e-13	Pkinase_Tyr	PF07714:Protein tyrosine kinase
VIT_206s0004g05920	742.695	158.877	2.22568	7.0238e-61	2.29478e-59	PCNA_C	PF02747:Proliferating cell nuclear antigen, C-terminal domain|PF00705:Proliferating cell nuclear antigen, N-terminal domain	VIT_219s0014g01680	1999.6	4408.73	-1.14063	5.67943e-15	1.69535e-13	-	-
VIT_218s0001g09450	971.078	212.074	2.19363	8.54063e-61	2.78667e-59	-	PF04788:Protein of unknown function (DUF620)	VIT_217s0000g06350	168.465	586.981	-1.80015	5.68382e-15	1.69535e-13	-	PF00504:Chlorophyll A-B binding protein
VIT_206s0080g01080	2426.3	754.062	1.6863	8.83926e-61	2.88032e-59	UQ_con	PF00179:Ubiquitin-conjugating enzyme	VIT_208s0007g00310	328.16	60.4164	2.43817	6.08534e-15	1.81273e-13	-	-
VIT_205s0020g03970	5.7544	482.234	-6.35035	9.01718e-61	2.93443e-59	Sulfate_transp	PF00916:Sulfate permease family	VIT_204s0023g02050	621.489	1361.19	-1.131	6.14912e-15	1.82932e-13	Pyrophosphatase	PF00719:Inorganic pyrophosphatase
VIT_208s0217g00020	7721.07	2395.11	1.68859	1.03335e-60	3.35839e-59	Peptidase_M24	PF00557:Metallopeptidase family M24	VIT_201s0011g02480	1622.57	3511.37	-1.11377	6.21124e-15	1.84538e-13	E1-E2_ATPase	PF16209:Phospholipid-translocating ATPase N-terminal|PF00122:E1-E2 ATPase|PF12710:haloacid dehalogenase-like hydrolase|PF16212:Phospholipid-translocating P-type ATPase C-terminal
VIT_204s0008g07370	471.576	32.438	3.8617	1.24159e-60	4.02987e-59	-	-	VIT_214s0171g00400	17125.7	38525.4	-1.16964	6.24778e-15	1.85381e-13	Aa_trans	PF01490:Transmembrane amino acid transporter protein
VIT_215s0021g02300	118.21	951.064	-3.00319	1.56775e-60	5.08185e-59	SBP	PF03110:SBP domain	VIT_201s0011g02180	9874.41	3480.91	1.50422	6.27315e-15	1.8589e-13	RRM_1	PF00076:RNA recognition motif. (a.k.a. RRM, RBD, or RNP domain)
VIT_205s0102g00380	797.395	136.663	2.54404	1.83111e-60	5.92779e-59	-	-	VIT_217s0000g01280	803.591	365.531	1.13633	6.43005e-15	1.90291e-13	WRKY	PF03106:WRKY DNA -binding domain
VIT_208s0007g02940	17.5868	400.961	-4.49911	1.84352e-60	5.96014e-59	NAM	PF02365:No apical meristem (NAM) protein	VIT_202s0025g02140	3208.93	6886.95	-1.10177	6.5109e-15	1.92432e-13	HSP70	PF00012:Hsp70 protein
VIT_219s0090g01870	12320.4	2408.7	2.35457	2.28225e-60	7.36895e-59	ABC_tran	PF00005:ABC transporter|PF00664:ABC transporter transmembrane region	VIT_208s0007g01890	112.26	320.221	-1.51125	7.10698e-15	2.09776e-13	-	-
VIT_205s0077g01480	1613.06	4090.35	-1.34285	2.4734e-60	7.97574e-59	Response_reg	PF00072:Response regulator receiver domain|PF00249:Myb-like DNA-binding domain	VIT_214s0060g01120	629.47	131.048	2.26314	7.25421e-15	2.13844e-13	PPR	PF13041:PPR repeat family|PF01535:PPR repeat
VIT_214s0066g01630	3529.06	766.651	2.20221	2.5412e-60	8.18372e-59	XPG_I	PF00752:XPG N-terminal domain|PF00867:XPG I-region	VIT_217s0000g02750	8199.9	3565.94	1.2013	7.38577e-15	2.17439e-13	WD40	PF00400:WD domain, G-beta repeat
VIT_200s0455g00020	3621.99	1206.04	1.58637	3.06643e-60	9.86235e-59	-	PF16529:WD40 region of Ge1, enhancer of mRNA-decapping protein	VIT_200s0125g00280	1017.62	2892.74	-1.50708	7.45795e-15	2.19279e-13	-	-
VIT_205s0094g01070	4086.65	1200.21	1.76759	3.34088e-60	1.07311e-58	-	-	VIT_214s0083g01010	264.072	596.475	-1.17593	7.74475e-15	2.27417e-13	DSBA	PF01323:DSBA-like thioredoxin domain
VIT_208s0040g01750	959.844	158.09	2.60095	4.36161e-60	1.39916e-58	-	PF13041:PPR repeat family|PF12854:PPR repeat	VIT_212s0028g00350	3622.97	1436.6	1.33443	8.09996e-15	2.37539e-13	-	-
VIT_206s0080g01090	4050.59	12366.7	-1.61048	4.40189e-60	1.41026e-58	CAF1	PF04857:CAF1 family ribonuclease	VIT_201s0011g05880	5321.71	1227.6	2.11599	8.11349e-15	2.37629e-13	-	-
VIT_208s0007g01340	2135.83	748.883	1.51191	5.82866e-60	1.86495e-58	-	PF11566:PI31 proteasome regulator N-terminal	VIT_216s0098g00950	34.4593	149.88	-2.1194	8.39976e-15	2.45696e-13	Peptidase_S8	PF00082:Subtilase family|PF02225:PA domain|PF05922:Peptidase inhibitor I9
VIT_215s0046g00280	112.473	756.85	-2.7466	9.0513e-60	2.89233e-58	-	-	novel.10	256.311	21.6751	3.56983	8.53447e-15	2.49314e-13	-	- && - && -
VIT_206s0004g08060	8.98762	538.339	-5.89539	9.06471e-60	2.89288e-58	-	PF00234:Protease inhibitor/seed storage/LTP family	VIT_203s0063g00700	197.436	23.4313	3.07211	8.65487e-15	2.52506e-13	Abhydrolase_3	PF07859:alpha/beta hydrolase fold
VIT_218s0001g14010	482.186	2637.4	-2.44975	1.03464e-59	3.29767e-58	-	PF01747:ATP-sulfurylase|PF14306:PUA-like domain	VIT_208s0007g07460	2610.8	1044.23	1.32209	8.66683e-15	2.5253e-13	-	PF00118:TCP-1/cpn60 chaperonin family
VIT_212s0034g00130	9072.6	3722	1.28546	1.17758e-59	3.74842e-58	UDPGT	PF00201:UDP-glucoronosyl and UDP-glucosyl transferase	VIT_202s0012g00880	121.642	8.80642	3.76961	8.8821e-15	2.5847e-13	-	PF03479:Domain of unknown function (DUF296)
VIT_214s0108g00570	1150.44	217.206	2.40445	1.32274e-59	4.2051e-58	Helicase_C	PF00271:Helicase conserved C-terminal domain|PF12513:Mitochondrial degradasome RNA helicase subunit C terminal	VIT_208s0007g06740	471.391	1004.1	-1.09099	9.01027e-15	2.61864e-13	-	PF03145:Seven in absentia protein family
VIT_208s0007g07880	118.68	765.396	-2.68942	1.51136e-59	4.79856e-58	-	PF00295:Glycosyl hydrolases family 28	VIT_214s0006g00650	814.024	210.356	1.95191	9.21516e-15	2.67476e-13	-	-
VIT_206s0004g01830	437.102	26.0792	4.06439	1.61707e-59	5.12763e-58	-	-	VIT_205s0062g00710	78.9492	4.52246	4.12568	9.65304e-15	2.79827e-13	UDPGT	PF00201:UDP-glucoronosyl and UDP-glucosyl transferase
VIT_208s0007g00820	14.1775	362.252	-4.69413	1.96976e-59	6.23799e-58	-	PF00280:Potato inhibitor I family	VIT_209s0002g04720	379.945	47.0627	3.01263	9.81018e-15	2.84019e-13	-	-
VIT_202s0025g01720	19926.1	47227.1	-1.24493	1.98352e-59	6.27353e-58	-	PF10539:Development and cell death domain	novel.910	55.6035	213.516	-1.94267	9.85727e-15	2.85019e-13	-	- && Q0WR59.2 RecName: Full=Probable inactive receptor kinase At5g10020; Flags: Precursor && PF13855:Leucine rich repeat
VIT_213s0047g01110	1576.15	380.063	2.05201	2.04946e-59	6.47384e-58	-	PF10453:Nuclear fragile X mental retardation-interacting protein 1 (NUFIP1)	VIT_203s0038g00130	1133.25	35.02	5.0178	9.99193e-15	2.88544e-13	-	-
VIT_218s0001g15120	66.4068	501.812	-2.9197	2.1112e-59	6.66035e-58	-	-	VIT_202s0033g00320	440.574	112.928	1.96297	1.06123e-14	3.0607e-13	-	PF02492:CobW/HypB/UreG, nucleotide-binding domain|PF07683:Cobalamin synthesis protein cobW C-terminal domain
novel.384	6772.91	2861.89	1.24288	2.14856e-59	6.76961e-58	-	- && P51413.2 RecName: Full=60S ribosomal protein L17-2 && PF00237:Ribosomal protein L22p/L17e	VIT_217s0000g01360	23.9511	147.244	-2.61684	1.06499e-14	3.06764e-13	-	-
VIT_211s0016g02650	5271.79	1426.01	1.88637	2.92057e-59	9.19032e-58	Ribosomal_L31e	PF01198:Ribosomal protein L31e	VIT_207s0005g00940	207.501	23.1898	3.16043	1.09565e-14	3.15195e-13	Kinesin	PF00225:Kinesin motor domain|PF00307:Calponin homology (CH) domain
VIT_217s0000g01910	12987.9	3848.12	1.75495	3.17831e-59	9.98869e-58	-	PF00120:Glutamine synthetase, catalytic domain|PF03951:Glutamine synthetase, beta-Grasp domain	VIT_202s0087g00330	92.7412	11.2762	3.03773	1.12818e-14	3.24141e-13	Glycos_transf_1	PF13439:Glycosyltransferase Family 4|PF00534:Glycosyl transferases group 1
VIT_218s0041g01900	7059.55	2671.37	1.40205	3.20163e-59	1.00492e-57	GST_N	PF00647:Elongation factor 1 gamma, conserved domain|PF02798:Glutathione S-transferase, N-terminal domain|PF00043:Glutathione S-transferase, C-terminal domain	VIT_211s0016g04190	466.388	134.43	1.79353	1.20561e-14	3.45948e-13	-	-
VIT_212s0028g02340	21378.8	8248.86	1.37389	3.23204e-59	1.01318e-57	-	PF01450:Acetohydroxy acid isomeroreductase, catalytic domain|PF07991:Acetohydroxy acid isomeroreductase, NADPH-binding domain	VIT_213s0067g01490	141.18	401.951	-1.50937	1.22888e-14	3.5218e-13	-	-
VIT_209s0054g01620	462.343	1907.17	-2.04497	3.58193e-59	1.12145e-57	Myb_DNA-binding	PF14379:MYB-CC type transfactor, LHEQLE motif|PF00249:Myb-like DNA-binding domain	VIT_216s0022g01760	1879.8	588.499	1.67558	1.30522e-14	3.73586e-13	-	-
VIT_216s0039g02110	3337.08	975.639	1.7737	3.74324e-59	1.17047e-57	-	-	VIT_201s0026g01460	183.821	876.531	-2.25435	1.32815e-14	3.79669e-13	-	PF00085:Thioredoxin
VIT_216s0098g01140	497.921	1563.14	-1.64906	3.79705e-59	1.1858e-57	Pkinase	PF00069:Protein kinase domain	VIT_205s0020g02560	476.479	121.866	1.96666	1.37834e-14	3.9352e-13	-	PF00268:Ribonucleotide reductase, small chain
VIT_209s0002g02880	37.5678	441.684	-3.55378	4.67005e-59	1.4566e-57	-	PF13855:Leucine rich repeat|PF12819:Carbohydrate-binding protein of the ER	VIT_201s0026g02370	209.185	0.635066	8.34115	1.38171e-14	3.93986e-13	-	PF13417:Glutathione S-transferase, N-terminal domain
VIT_216s0039g01240	508.409	28.5446	4.15084	4.79516e-59	1.49374e-57	-	PF00221:Aromatic amino acid lyase	VIT_206s0004g04470	3455.16	1380.64	1.32341	1.39439e-14	3.97102e-13	HSP70	PF00012:Hsp70 protein
VIT_201s0011g03460	928.768	146.465	2.66537	4.81533e-59	1.49814e-57	-	-	VIT_201s0026g01090	40.7094	217.49	-2.41792	1.45194e-14	4.12975e-13	-	-
VIT_208s0040g01290	916.819	5350.76	-2.54428	4.84285e-59	1.5048e-57	F-box	PF00646:F-box domain	VIT_203s0063g01960	1039.83	348.762	1.57697	1.49123e-14	4.23616e-13	-	PF00042:Globin
VIT_214s0083g01195	19.39	450.762	-4.56731	4.84891e-59	1.5048e-57	Pkinase_Tyr	PF07714:Protein tyrosine kinase|PF12819:Carbohydrate-binding protein of the ER	VIT_200s0304g00050	590.538	157.033	1.91024	1.53996e-14	4.36912e-13	-	PF02630:SCO1/SenC
VIT_202s0033g01315	339.447	12.9615	4.70013	5.56919e-59	1.72617e-57	-	PF13520:Amino acid permease	VIT_212s0028g02180	4720.03	1745.04	1.43554	1.60621e-14	4.5514e-13	-	PF00311:Phosphoenolpyruvate carboxylase
VIT_214s0006g00650	2872.93	558.178	2.36299	6.00214e-59	1.85804e-57	-	-	VIT_217s0000g08000	715.078	181.411	1.98005	1.65747e-14	4.69079e-13	-	PF14622:Ribonuclease-III-like
VIT_209s0002g02940	23.3912	621.567	-4.72214	6.16121e-59	1.9049e-57	-	PF05153:Myo-inositol oxygenase	VIT_214s0030g01250	1316.2	361.952	1.86253	1.71252e-14	4.84054e-13	-	PF08389:Exportin 1-like protein
VIT_210s0003g03510	2762.84	999.66	1.46632	6.44068e-59	1.98882e-57	-	-	VIT_210s0003g04910	123.691	0.970656	6.99627	1.73979e-14	4.91148e-13	ADH_N	PF00107:Zinc-binding dehydrogenase|PF08240:Alcohol dehydrogenase GroES-like domain
VIT_207s0130g00290	862.937	173.825	2.31189	7.51724e-59	2.31836e-57	-	-	VIT_214s0060g00230	77.0872	408.652	-2.40544	1.77189e-14	4.9959e-13	-	PF03283:Pectinacetylesterase
VIT_209s0002g04160	1877.78	400.72	2.22912	7.95682e-59	2.45088e-57	4HBT	PF03061:Thioesterase superfamily	VIT_207s0005g01340	232.923	671.934	-1.52852	1.77878e-14	5.00909e-13	-	-
VIT_212s0059g02310	117.522	697.354	-2.56618	8.04978e-59	2.47643e-57	-	-	VIT_212s0028g02640	1041.64	318.641	1.70858	1.88774e-14	5.30934e-13	GTP_EFTU	PF03144:Elongation factor Tu domain 2|PF00009:Elongation factor Tu GTP binding domain|PF00679:Elongation factor G C-terminus
VIT_208s0040g01710	18021	3590.04	2.32768	8.21414e-59	2.52386e-57	-	PF00221:Aromatic amino acid lyase	VIT_205s0094g00170	338.56	41.3369	3.03585	1.89242e-14	5.3139e-13	-	PF03911:Sec61beta family
VIT_217s0000g08000	1892.16	588.702	1.68438	8.24262e-59	2.52947e-57	-	PF14622:Ribonuclease-III-like	VIT_218s0001g13210	2.39713	75.9098	-4.99781	1.89406e-14	5.3139e-13	-	PF01419:Jacalin-like lectin domain
VIT_200s0270g00130	660.553	81.0757	3.02422	1.08139e-58	3.31443e-57	Pkinase	PF01657:Salt stress response/antifungal|PF00069:Protein kinase domain	VIT_204s0023g01920	961.783	1943.04	-1.01459	1.94975e-14	5.4634e-13	-	-
VIT_202s0025g00650	31.6037	473.915	-3.89458	1.18071e-58	3.61438e-57	AAA	PF00004:ATPase family associated with various cellular activities (AAA)	VIT_208s0040g00830	67.6541	270.466	-1.99825	1.98578e-14	5.55749e-13	-	-
VIT_208s0040g00780	1473.81	454.697	1.69582	1.30148e-58	3.97916e-57	p450	PF00067:Cytochrome P450	VIT_201s0146g00090	71.6698	3.27891	4.46771	2.02306e-14	5.65483e-13	adh_short	PF00106:short chain dehydrogenase
VIT_208s0032g00950	391.902	22.4268	4.12638	1.32568e-58	4.04816e-57	-	-	VIT_214s0083g00960	7143.43	2184.76	1.7091	2.07269e-14	5.78642e-13	-	-
VIT_200s0434g00020	1187.96	3274.01	-1.46207	1.41516e-58	4.31607e-57	PP2C	PF00481:Protein phosphatase 2C	VIT_219s0027g00760	21209.7	7472.02	1.50514	2.12886e-14	5.93594e-13	GTP_EFTU	PF00009:Elongation factor Tu GTP binding domain|PF03144:Elongation factor Tu domain 2|PF03764:Elongation factor G, domain IV|PF14492:Elongation Factor G, domain II|PF00679:Elongation factor G C-terminus
VIT_216s0100g01260	378.993	1929.82	-2.34628	1.4485e-58	4.41233e-57	-	-	VIT_206s0004g02090	3842.99	1195.71	1.68433	2.24888e-14	6.26288e-13	-	PF06858:Nucleolar GTP-binding protein 1 (NOG1)|PF08155:NOGCT (NUC087) domain
VIT_218s0001g14980	57.6578	671.325	-3.54246	1.51617e-58	4.61276e-57	-	PF00676:Dehydrogenase E1 component	VIT_201s0011g05470	3210.47	6690.2	-1.05929	2.2769e-14	6.33313e-13	-	PF04749:PLAC8 family
VIT_207s0005g06490	9521.52	3714.92	1.35775	1.54962e-58	4.70877e-57	-	PF00572:Ribosomal protein L13	VIT_201s0026g02365	6.44767	74.6247	-3.53443	2.33257e-14	6.48004e-13	LRRNT_2	PF08263:Leucine rich repeat N-terminal domain|PF13855:Leucine rich repeat
VIT_204s0069g01180	1816.78	560.788	1.69639	2.07169e-58	6.28743e-57	-	PF04970:Lecithin retinol acyltransferase	VIT_200s0258g00020	27.8939	148.456	-2.41492	2.39896e-14	6.6563e-13	Pkinase	PF00069:Protein kinase domain
VIT_204s0008g01120	52.4395	548.542	-3.37923	2.37905e-58	7.2114e-57	-	PF00462:Glutaredoxin	VIT_213s0019g01830	8.49042	80.8694	-3.25451	2.49777e-14	6.92199e-13	IQ	PF00612:IQ calmodulin-binding motif|PF13178:Protein of unknown function (DUF4005)
VIT_214s0060g00430	1236.63	3337.58	-1.43185	2.62919e-58	7.95988e-57	-	-	VIT_216s0013g00210	46.7499	311.493	-2.73402	2.5299e-14	7.00248e-13	Peptidase_C14	PF00656:Caspase domain
VIT_204s0008g06930	33.2363	361.166	-3.44547	2.66971e-58	8.07268e-57	-	PF05678:VQ motif	VIT_213s0047g00510	866.84	376.713	1.20164	2.72719e-14	7.53936e-13	-	-
VIT_206s0004g02640	46.0405	593.767	-3.67948	3.08711e-58	9.32346e-57	Pkinase	PF00069:Protein kinase domain	VIT_218s0001g11180	72.0651	1.87862	5.22407	2.7382e-14	7.56056e-13	-	-
VIT_209s0002g00520	1552.71	1.84519	9.69904	3.42748e-58	1.03388e-56	Lipase_GDSL	PF00657:GDSL-like Lipase/Acylhydrolase	VIT_202s0033g01120	1647.28	488.005	1.755	2.79632e-14	7.71166e-13	-	PF03141:Putative S-adenosyl-L-methionine-dependent methyltransferase
VIT_208s0007g07010	7447.75	3135.12	1.24813	3.5438e-58	1.06767e-56	-	PF01157:Ribosomal protein L21e	VIT_202s0033g00930	419.759	117.239	1.84074	2.83392e-14	7.80586e-13	-	PF00436:Single-strand binding protein family
VIT_214s0066g02190	1001.12	7034.87	-2.81201	4.15091e-58	1.24906e-56	-	-	VIT_201s0010g02940	160.127	15.6317	3.36063	2.87879e-14	7.9198e-13	-	PF13833:EF-hand domain pair|PF13499:EF-hand domain pair
VIT_200s0264g00090	4.878	520.63	-6.73788	4.41164e-58	1.3259e-56	-	-	VIT_219s0014g01550	1748.1	758.186	1.20514	2.93942e-14	8.07681e-13	-	-
VIT_208s0058g00200	1057.56	2933.85	-1.47145	5.14626e-58	1.54482e-56	-	-	VIT_206s0004g04550	2247.02	8838.9	-1.97584	2.9878e-14	8.19982e-13	-	PF13857:Ankyrin repeats (many copies)|PF12796:Ankyrin repeats (3 copies)
VIT_200s0264g00030	4691.84	1498.82	1.64622	5.58387e-58	1.67415e-56	Aconitase	PF00330:Aconitase family (aconitate hydratase)|PF00694:Aconitase C-terminal domain	VIT_207s0005g04880	237.06	26.3863	3.17047	3.13569e-14	8.59528e-13	GST_N	PF02798:Glutathione S-transferase, N-terminal domain|PF13410:Glutathione S-transferase, C-terminal domain
VIT_209s0002g04000	1983.26	607.566	1.70645	5.7148e-58	1.71133e-56	-	PF12706:Beta-lactamase superfamily domain|PF13691:tRNase Z endonuclease	VIT_207s0191g00050	158.328	506.92	-1.6785	3.28205e-14	8.98561e-13	-	PF00141:Peroxidase
VIT_205s0020g02560	1109.11	236.899	2.2268	5.86765e-58	1.75498e-56	-	PF00268:Ribonucleotide reductase, small chain	VIT_208s0007g07130	1419.09	398.442	1.83258	3.39862e-14	9.29352e-13	S1	PF05843:Suppressor of forked protein (Suf)|PF00575:S1 RNA binding domain
VIT_213s0101g00470	2169.85	780.632	1.47468	6.83271e-58	2.04116e-56	-	PF03297:S25 ribosomal protein	VIT_218s0122g00960	5111.16	13412.7	-1.39185	3.44262e-14	9.40249e-13	-	PF00044:Glyceraldehyde 3-phosphate dehydrogenase, NAD binding domain|PF02800:Glyceraldehyde 3-phosphate dehydrogenase, C-terminal domain
VIT_214s0060g02310	4001.44	1415.88	1.49876	8.06091e-58	2.40516e-56	-	PF01776:Ribosomal L22e protein family	VIT_201s0011g04500	403.712	1075.05	-1.41298	3.60681e-14	9.83907e-13	NAD_binding_1	PF00175:Oxidoreductase NAD-binding domain
VIT_215s0021g01000	8234.47	2841.34	1.53492	8.15027e-58	2.4289e-56	-	PF01780:Ribosomal L37ae protein family	VIT_209s0054g00021	3.35157	79.8347	-4.56369	3.71359e-14	1.0115e-12	-	PF13855:Leucine rich repeat
VIT_202s0025g00510	101.539	1115.5	-3.44878	8.30021e-58	2.47061e-56	-	-	VIT_218s0041g01140	3.41756	70.1946	-4.37077	3.71688e-14	1.0115e-12	Pkinase	PF00139:Legume lectin domain|PF00069:Protein kinase domain
VIT_219s0015g01290	542.032	2033.09	-1.90636	9.57098e-58	2.84544e-56	Aa_trans	PF01490:Transmembrane amino acid transporter protein	VIT_218s0001g06070	405.066	1620.2	-1.9999	3.72845e-14	1.01343e-12	-	PF04720:PDDEXK-like family of unknown function
VIT_219s0014g05430	428.406	2826.74	-2.72033	1.01958e-57	3.02756e-56	-	PF03168:Late embryogenesis abundant protein	VIT_218s0001g02470	8747.93	3234.05	1.4356	3.7377e-14	1.01473e-12	-	PF00141:Peroxidase
VIT_219s0014g02640	2533.06	5846.24	-1.20684	1.03073e-57	3.05701e-56	-	-	VIT_211s0016g00200	5930.81	15358.3	-1.3727	3.77425e-14	1.0222e-12	Pkinase	PF03822:NAF domain|PF00069:Protein kinase domain
VIT_207s0031g02300	2796.33	1104.7	1.33959	1.09025e-57	3.22966e-56	-	PF01912:eIF-6 family	VIT_202s0087g00780	3845.04	8186.03	-1.09016	3.85616e-14	1.04314e-12	-	-
VIT_202s0236g00130	329.114	1375.52	-2.06594	1.36222e-57	4.0305e-56	Pkinase	PF00069:Protein kinase domain	VIT_205s0124g00610	288.604	87.1853	1.7269	3.88562e-14	1.04986e-12	-	-
VIT_219s0014g02110	338.485	8.33406	5.33255	1.37344e-57	4.05886e-56	Homeobox	PF00046:Homeobox domain	VIT_201s0026g00710	162.004	498.34	-1.62142	3.99146e-14	1.07717e-12	Cyclin_C	PF00134:Cyclin, N-terminal domain|PF02984:Cyclin, C-terminal domain
VIT_213s0064g01455	340.444	17.1996	4.3102	1.49596e-57	4.41567e-56	-	-	VIT_218s0001g06230	116.64	329.272	-1.49823	4.02197e-14	1.08412e-12	-	-
VIT_208s0007g07210	10449.3	3668.16	1.51024	1.8155e-57	5.35248e-56	-	PF01200:Ribosomal protein S28e	VIT_213s0019g04090	866.056	1793.37	-1.04994	4.05907e-14	1.09281e-12	UQ_con	PF00179:Ubiquitin-conjugating enzyme
VIT_201s0026g00270	796.949	2293.81	-1.52509	2.26835e-57	6.67963e-56	K_trans	PF02705:K+ potassium transporter	VIT_219s0015g02700	107.764	15.2191	2.82546	4.07283e-14	1.09522e-12	GST_N	PF02798:Glutathione S-transferase, N-terminal domain|PF14497:Glutathione S-transferase, C-terminal domain
VIT_210s0042g01220	3814.96	1015.15	1.90973	2.33195e-57	6.85875e-56	-	-	VIT_203s0038g02390	377.547	1122.79	-1.57208	4.16949e-14	1.11988e-12	UQ_con	PF00179:Ubiquitin-conjugating enzyme
VIT_207s0005g03050	2052.31	538.691	1.92913	2.9062e-57	8.53583e-56	-	PF13646:HEAT repeats	VIT_217s0000g03800	1273.03	2941.57	-1.20825	4.31186e-14	1.15675e-12	-	-
VIT_214s0068g00410	3326.08	669.33	2.31242	2.90904e-57	8.53583e-56	WD40	PF00400:WD domain, G-beta repeat|PF08154:NLE (NUC135) domain	VIT_211s0037g00940	260.966	77.1135	1.76005	4.52167e-14	1.21161e-12	-	PF08132:S-adenosyl-l-methionine decarboxylase leader peptide
VIT_201s0011g00600	43.0152	494.902	-3.50835	3.00495e-57	8.80682e-56	-	PF03151:Triose-phosphate Transporter family	VIT_200s1349g00010	2049.17	6024.51	-1.55574	4.56356e-14	1.22138e-12	-	-
VIT_207s0151g00540	433.789	4.41249	6.63566	3.04121e-57	8.90254e-56	UDPGT	PF00201:UDP-glucoronosyl and UDP-glucosyl transferase	VIT_219s0093g00550	243.724	996.548	-2.03179	4.912e-14	1.31309e-12	RPE65	PF03055:Retinal pigment epithelial membrane protein
VIT_207s0031g02390	4331.75	10390.2	-1.26199	3.08789e-57	9.02853e-56	-	-	VIT_216s0039g02530	429.535	1124.55	-1.38812	5.00786e-14	1.33714e-12	-	-
VIT_213s0047g01160	11634.3	5223.47	1.15525	3.61825e-57	1.05667e-55	-	PF01294:Ribosomal protein L13e	VIT_208s0058g00450	1384.57	7101.11	-2.35854	5.11977e-14	1.36541e-12	Mito_carr	PF00153:Mitochondrial carrier protein
VIT_214s0108g00970	3177.36	902.886	1.81532	3.75657e-57	1.09578e-55	-	-	VIT_208s0007g00330	893.098	3122.18	-1.80558	5.19902e-14	1.38492e-12	-	-
VIT_209s0002g02890	22.1695	364.576	-4.01834	3.85441e-57	1.12299e-55	Pkinase	PF00069:Protein kinase domain	VIT_218s0001g14540	1941.3	644.624	1.59039	5.29231e-14	1.40811e-12	DEAD	PF00271:Helicase conserved C-terminal domain|PF00270:DEAD/DEAH box helicase
VIT_206s0004g05030	6571.06	1778.95	1.88501	3.94253e-57	1.14732e-55	-	-	VIT_215s0048g00680	222.932	40.7161	2.45629	5.33731e-14	1.41842e-12	Pkinase_Tyr	PF08263:Leucine rich repeat N-terminal domain|PF07714:Protein tyrosine kinase|PF13855:Leucine rich repeat
VIT_219s0014g04290	511.48	15.2094	5.06766	4.24705e-57	1.23449e-55	B_lectin	PF00954:S-locus glycoprotein domain|PF08276:PAN-like domain|PF01453:D-mannose binding lectin	VIT_202s0025g01920	309.713	67.5929	2.19213	5.59791e-14	1.48594e-12	-	PF03552:Cellulose synthase
VIT_216s0098g01060	281.441	1396.63	-2.31307	6.13088e-57	1.77997e-55	-	-	VIT_212s0035g00270	2499.86	7173.39	-1.52076	5.6847e-14	1.50721e-12	Fer2	PF00111:2Fe-2S iron-sulfur cluster binding domain
VIT_214s0068g01870	483.153	2269.72	-2.23092	6.3431e-57	1.83942e-55	-	PF06813:Nodulin-like	VIT_219s0014g04670	61.1833	217.201	-1.8263	5.70698e-14	1.51135e-12	-	-
VIT_214s0060g01530	199.854	885.942	-2.14656	6.37021e-57	1.84513e-55	-	-	VIT_213s0047g01200	343.601	114.514	1.58477	5.92076e-14	1.56613e-12	-	-
VIT_211s0149g00090	709.283	79.6297	3.15586	6.40622e-57	1.85339e-55	Pkinase_Tyr	PF07714:Protein tyrosine kinase|PF08263:Leucine rich repeat N-terminal domain|PF13855:Leucine rich repeat	VIT_208s0007g01570	1330.73	3357.13	-1.33488	6.26927e-14	1.65639e-12	-	PF00316:Fructose-1-6-bisphosphatase
VIT_217s0000g04850	55.5827	616.542	-3.4613	8.10091e-57	2.34095e-55	zf-Dof	PF02701:Dof domain, zinc finger	VIT_218s0076g00250	91.0578	435.291	-2.2577	6.62339e-14	1.74791e-12	-	PF13347:MFS/sugar transport protein
VIT_216s0039g02550	448.454	2073.2	-2.20709	8.28569e-57	2.39155e-55	-	-	VIT_208s0007g03480	20.8898	157.63	-2.91271	6.6503e-14	1.75297e-12	-	-
VIT_215s0048g02650	19.3032	535.7	-4.78414	9.48189e-57	2.73363e-55	-	PF14009:Domain of unknown function (DUF4228)	VIT_205s0049g00930	1092.93	3355.18	-1.61838	6.70868e-14	1.76631e-12	Sugar_tr	PF00083:Sugar (and other) transporter
VIT_217s0000g09110	5124.39	2213.11	1.21136	9.77432e-57	2.81466e-55	-	PF00828:Ribosomal protein L18e/L15	VIT_209s0002g01310	356.481	1376.02	-1.94866	6.75906e-14	1.77751e-12	-	PF04578:Protein of unknown function, DUF594|PF00190:Cupin|PF13968:Domain of unknown function (DUF4220)
VIT_207s0005g00470	2303.96	712.628	1.69277	9.87956e-57	2.84166e-55	-	PF04427:Brix domain	VIT_204s0008g03800	2277.6	696.109	1.71002	6.91526e-14	1.81648e-12	RRM_1	PF00076:RNA recognition motif. (a.k.a. RRM, RBD, or RNP domain)|PF08777:RNA binding motif|PF05383:La domain
VIT_215s0046g03340	617.354	1799.29	-1.54238	1.23706e-56	3.55404e-55	-	PF03255:Acetyl co-enzyme A carboxylase carboxyltransferase alpha subunit	VIT_217s0000g06930	372.228	1182.85	-1.66814	6.94261e-14	1.82155e-12	HLH	PF00010:Helix-loop-helix DNA-binding domain
VIT_215s0046g02300	4532.41	1015.19	2.1588	1.28909e-56	3.69921e-55	PALP	PF00291:Pyridoxal-phosphate dependent enzyme	VIT_209s0002g04480	1308.94	545.677	1.26183	7.16372e-14	1.87739e-12	Kinesin	PF00225:Kinesin motor domain
novel.402	1180.53	2.16723	9.08107	1.69188e-56	4.84946e-55	-	- && Q6NNP0.1 RecName: Full=Autophagy-related protein 16 && -	VIT_204s0023g00720	106.519	322.466	-1.5968	7.67311e-14	2.00857e-12	-	PF10184:Uncharacterized conserved protein (DUF2358)
novel.478	374.794	6.63388	5.83677	2.17816e-56	6.23609e-55	-	- && - && -	VIT_218s0001g04520	1471.94	2951.34	-1.0037	7.68827e-14	2.01021e-12	-	-
VIT_214s0060g02440	2519.43	746.503	1.755	2.27159e-56	6.49606e-55	-	-	VIT_205s0020g04010	181.013	436.893	-1.27185	7.89599e-14	2.06215e-12	-	-
VIT_214s0108g01420	244.002	2336.09	-3.2563	2.38543e-56	6.81373e-55	Ion_trans	PF00027:Cyclic nucleotide-binding domain|PF00520:Ion transport protein	VIT_215s0046g01420	625.679	194.581	1.68515	7.99876e-14	2.08658e-12	RNase_PH	PF03725:3' exoribonuclease family, domain 2|PF01138:3' exoribonuclease family, domain 1
VIT_214s0036g01020	25457.4	7544.96	1.75449	2.70551e-56	7.71913e-55	ubiquitin	PF00240:Ubiquitin family	VIT_206s0061g01060	213.345	546.028	-1.35556	8.284e-14	2.1585e-12	-	-
VIT_215s0048g00230	621.353	87.716	2.82287	3.7851e-56	1.07869e-54	-	PF13499:EF-hand domain pair	VIT_201s0011g01780	615.435	1239.39	-1.0102	8.31156e-14	2.1632e-12	-	PF14299:Phloem protein 2
VIT_200s0868g00010	4849.97	1716.73	1.4982	4.20483e-56	1.19693e-54	-	PF04504:Protein of unknown function, DUF573	VIT_203s0088g00290	3177.96	12656.4	-1.99369	8.63833e-14	2.24567e-12	-	-
VIT_205s0051g00670	6.56191	413.344	-5.96599	4.76948e-56	1.3561e-54	RPE65	PF03055:Retinal pigment epithelial membrane protein	VIT_205s0020g03970	12.1847	126.573	-3.37629	8.87075e-14	2.30345e-12	Sulfate_transp	PF00916:Sulfate permease family
VIT_203s0038g00890	2155.78	731.949	1.55822	5.2037e-56	1.47786e-54	-	-	VIT_210s0042g00250	69.0214	213.654	-1.62956	8.88415e-14	2.30429e-12	NB-ARC	PF00931:NB-ARC domain
VIT_207s0191g00200	3267.75	757.559	2.10866	5.37755e-56	1.52549e-54	Helicase_C	PF04408:Helicase associated domain (HA2)|PF01485:IBR domain, a half RING-finger domain|PF07717:Oligonucleotide/oligosaccharide-binding (OB)-fold|PF00270:DEAD/DEAH box helicase|PF00271:Helicase conserved C-terminal domain	VIT_211s0016g02530	1717.32	652.19	1.39691	9.0521e-14	2.34517e-12	-	PF06325:Ribosomal protein L11 methyltransferase (PrmA)
VIT_200s0304g00050	918.913	158.714	2.53314	5.4669e-56	1.54906e-54	-	PF02630:SCO1/SenC	VIT_200s0515g00030	254.092	608.33	-1.26004	9.21107e-14	2.38363e-12	-	-
VIT_212s0028g01350	54.7072	602.298	-3.45626	6.84251e-56	1.93663e-54	-	-	VIT_205s0049g01940	441.134	156.932	1.48989	9.80673e-14	2.53488e-12	RRM_1	PF02136:Nuclear transport factor 2 (NTF2) domain|PF00076:RNA recognition motif. (a.k.a. RRM, RBD, or RNP domain)
VIT_212s0057g01020	8.64914	357.947	-5.36227	7.71732e-56	2.18173e-54	-	PF02469:Fasciclin domain	VIT_214s0060g00210	408.667	132.182	1.62802	1.01914e-13	2.63131e-12	XPG_I	PF00752:XPG N-terminal domain|PF00867:XPG I-region
VIT_200s0394g00020	1350.74	309.608	2.12486	8.43525e-56	2.38197e-54	-	-	VIT_208s0032g01150	5255.24	1883	1.48062	1.03929e-13	2.67902e-12	SNARE	PF05739:SNARE domain|PF00804:Syntaxin
VIT_218s0001g10520	450.803	1407.94	-1.64234	1.12671e-55	3.17802e-54	-	PF02036:SCP-2 sterol transfer family	VIT_214s0081g00720	111.797	685.802	-2.61643	1.03998e-13	2.67902e-12	HLH	PF00010:Helix-loop-helix DNA-binding domain
VIT_213s0019g05370	1612.11	410.95	1.97128	1.17776e-55	3.31824e-54	Histone	PF00125:Core histone H2A/H2B/H3/H4	VIT_216s0050g01530	22.9116	146.32	-2.67263	1.05082e-13	2.70386e-12	-	PF13855:Leucine rich repeat
VIT_209s0002g05940	4647.97	1612.33	1.52761	1.41116e-55	3.97129e-54	Ras	PF00071:Ras family	VIT_219s0177g00280	634.189	1557.67	-1.29626	1.06175e-13	2.7289e-12	DnaJ	PF00226:DnaJ domain|PF13370:4Fe-4S single cluster domain of Ferredoxin I
VIT_201s0026g01660	2635.02	7295.36	-1.46886	1.48581e-55	4.17663e-54	-	PF07821:Alpha-amylase C-terminal beta-sheet domain|PF00128:Alpha amylase, catalytic domain	VIT_208s0007g07640	559.107	205.084	1.447	1.08653e-13	2.78941e-12	NAM	PF02365:No apical meristem (NAM) protein
VIT_211s0016g03530	1577.1	428.44	1.87955	1.65524e-55	4.64761e-54	-	PF01191:RNA polymerase Rpb5, C-terminal domain|PF03871:RNA polymerase Rpb5, N-terminal domain	VIT_213s0106g00230	409.621	1282.21	-1.64606	1.11525e-13	2.85991e-12	-	-
VIT_208s0007g02330	3089.82	1016.74	1.60315	1.87334e-55	5.25405e-54	-	-	VIT_218s0001g10610	72.3375	361.396	-2.32048	1.11993e-13	2.86867e-12	-	PF13499:EF-hand domain pair
VIT_217s0000g04310	4827.21	1185.66	2.02528	1.91834e-55	5.37419e-54	DEAD	PF13959:Domain of unknown function (DUF4217)|PF00271:Helicase conserved C-terminal domain|PF00270:DEAD/DEAH box helicase	VIT_205s0020g04380	193.82	49.4916	1.9701	1.26576e-13	3.23855e-12	Cation_ATPase_C	PF00690:Cation transporter/ATPase, N-terminus|PF00122:E1-E2 ATPase|PF12710:haloacid dehalogenase-like hydrolase|PF00689:Cation transporting ATPase, C-terminus
VIT_207s0005g00730	16.272	420.847	-4.66582	2.00167e-55	5.60128e-54	-	PF04043:Plant invertase/pectin methylesterase inhibitor|PF01095:Pectinesterase	VIT_214s0036g00420	118.791	319.551	-1.42688	1.27057e-13	3.24718e-12	Pkinase	PF00069:Protein kinase domain
VIT_218s0122g00120	1519.51	8645.44	-2.50788	2.02278e-55	5.65395e-54	-	PF03552:Cellulose synthase	VIT_204s0044g00730	150.61	496.684	-1.72268	1.29951e-13	3.31742e-12	-	-
VIT_205s0020g02310	29.5682	406.648	-3.77981	2.41066e-55	6.73055e-54	-	PF02896:PEP-utilising enzyme, TIM barrel domain|PF01326:Pyruvate phosphate dikinase, PEP/pyruvate binding domain|PF00391:PEP-utilising enzyme, mobile domain	VIT_211s0016g05430	1317.71	508.393	1.37466	1.30793e-13	3.33515e-12	-	-
VIT_214s0068g00110	272.897	1147.45	-2.06853	2.57019e-55	7.16789e-54	-	-	VIT_216s0013g01520	538.04	148.53	1.85692	1.3792e-13	3.51294e-12	-	PF12397:U3 small nucleolar RNA-associated protein 10
VIT_213s0019g04160	336.566	5.90793	5.83007	2.80983e-55	7.82738e-54	Pkinase	PF00069:Protein kinase domain	VIT_219s0014g04240	113.855	8.26301	3.77333	1.40494e-13	3.57448e-12	-	-
VIT_207s0031g00660	3324.21	1376.69	1.27178	2.9366e-55	8.17133e-54	-	PF07939:Protein of unknown function (DUF1685)	VIT_219s0014g04060	115.605	375.074	-1.69866	1.42701e-13	3.62655e-12	Pkinase_Tyr	PF07714:Protein tyrosine kinase|PF00954:S-locus glycoprotein domain|PF08276:PAN-like domain
VIT_218s0041g01800	1677.53	267.659	2.64673	3.06131e-55	8.5088e-54	p450	PF00067:Cytochrome P450	VIT_206s0004g06100	219.826	548.124	-1.31789	1.43481e-13	3.64231e-12	Myb_DNA-binding	PF00249:Myb-like DNA-binding domain
VIT_202s0025g04540	986.164	3065.96	-1.63621	3.12027e-55	8.66294e-54	MFS_1	PF03105:SPX domain|PF07690:Major Facilitator Superfamily	VIT_218s0001g03450	1814.94	4182.3	-1.20441	1.46918e-13	3.72537e-12	-	PF10961:Protein of unknown function (DUF2763)
VIT_214s0068g02030	5542.59	2263.15	1.29225	3.2287e-55	8.95393e-54	-	PF06552:Plant specific mitochondrial import receptor subunit TOM20	VIT_206s0004g01010	3808.27	1034.14	1.88053	1.49613e-13	3.78948e-12	-	PF03018:Dirigent-like protein
VIT_208s0058g00670	866.989	2459.76	-1.50483	3.24989e-55	9.00263e-54	Methyltransf_11	PF08241:Methyltransferase domain|PF05050:Methyltransferase FkbM domain	VIT_218s0001g02030	671.958	191.281	1.81245	1.50149e-13	3.79881e-12	-	-
VIT_214s0083g01225	1493.67	7723.39	-2.3697	3.66745e-55	1.0148e-53	-	PF12819:Carbohydrate-binding protein of the ER	novel.931	195.277	593.094	-1.60253	1.57949e-13	3.9917e-12	-	- && P0DKC4.1 RecName: Full=Phosphoglycolate phosphatase 1B, chloroplastic; Flags: Precursor >P0DKC3.1 RecName: Full=Phosphoglycolate phosphatase 1A, chloroplastic; Flags: Precursor && -
VIT_201s0127g00680	9310.94	2329.16	1.99926	3.78856e-55	1.04714e-53	-	PF12174:RCD1-SRO-TAF4 (RST) plant domain|PF00644:Poly(ADP-ribose) polymerase catalytic domain	VIT_201s0011g01730	1523.99	4584.99	-1.58906	1.61379e-13	4.07383e-12	-	PF14299:Phloem protein 2
VIT_218s0001g09550	197.546	1073.33	-2.44194	4.05229e-55	1.11878e-53	Pkinase	PF00069:Protein kinase domain|PF13855:Leucine rich repeat|PF08263:Leucine rich repeat N-terminal domain	VIT_213s0019g02040	871.514	310.781	1.48736	1.65912e-13	4.1818e-12	Pkinase	PF00069:Protein kinase domain|PF00139:Legume lectin domain
VIT_218s0041g01330	521.438	1797.97	-1.784	4.1483e-55	1.14402e-53	TIR	PF00931:NB-ARC domain|PF01582:TIR domain|PF07725:Leucine Rich Repeat	VIT_208s0040g01950	857.551	327.046	1.39	1.66025e-13	4.1818e-12	-	-
VIT_218s0089g01010	2400.53	299.64	3.00233	4.23591e-55	1.16688e-53	-	PF00854:POT family	VIT_202s0025g04300	15110.7	7233.47	1.06281	1.66297e-13	4.184e-12	Thaumatin	PF00314:Thaumatin family
VIT_218s0001g00060	773.645	2199.12	-1.50782	4.2425e-55	1.16739e-53	-	PF02922:Carbohydrate-binding module 48 (Isoamylase N-terminal domain)|PF02806:Alpha amylase, C-terminal all-beta domain|PF00128:Alpha amylase, catalytic domain	VIT_216s0050g02410	2754.89	6323.05	-1.19866	1.70679e-13	4.28949e-12	UQ_con	PF00179:Ubiquitin-conjugating enzyme
VIT_211s0016g03540	77.6343	606.352	-2.95666	4.9859e-55	1.37043e-53	-	PF02309:AUX/IAA family	VIT_213s0019g00840	7950.01	3364.71	1.24049	1.72861e-13	4.33952e-12	-	PF16363:GDP-mannose 4,6 dehydratase
VIT_214s0068g01490	4238.76	22069.5	-2.38011	5.67473e-55	1.55803e-53	NAM	PF02365:No apical meristem (NAM) protein	VIT_203s0017g01140	255.025	595.965	-1.22504	1.73582e-13	4.3528e-12	UDPGT	PF00201:UDP-glucoronosyl and UDP-glucosyl transferase
VIT_200s0360g00010	397.645	1361.94	-1.77449	6.35802e-55	1.7437e-53	-	PF05542:Protein of unknown function (DUF760)	VIT_210s0003g05470	694.787	161.169	2.10769	1.85415e-13	4.6444e-12	FAD_binding_4	PF08031:Berberine and berberine like|PF01565:FAD binding domain
VIT_210s0003g03150	6177.4	2697.64	1.1952	7.19047e-55	1.96982e-53	-	PF01775:Ribosomal L18ae/LX protein domain	VIT_216s0039g00570	227.52	1011.01	-2.15196	2.0049e-13	5.01091e-12	-	PF02458:Transferase family
VIT_212s0059g01940	644.007	127.238	2.33977	7.37548e-55	2.01827e-53	PPR	PF13041:PPR repeat family|PF01535:PPR repeat	VIT_211s0016g04230	1194.52	2677.53	-1.16449	2.04507e-13	5.1057e-12	-	PF04398:Protein of unknown function, DUF538
VIT_216s0050g02330	897.801	101.456	3.1445	7.48847e-55	2.04693e-53	-	-	VIT_216s0050g01950	109.981	306.782	-1.48018	2.05828e-13	5.13301e-12	-	-
VIT_202s0025g02010	4951.15	2118.54	1.22461	8.06193e-55	2.20125e-53	-	PF10075:CSN8/PSMD8/EIF3K family	VIT_217s0000g02085	673.446	118.437	2.50688	2.08962e-13	5.20544e-12	-	-
VIT_200s0349g00020	451.801	1742.06	-1.94569	8.19936e-55	2.23631e-53	-	PF04749:PLAC8 family	VIT_212s0034g02560	53.8469	188.363	-1.80592	2.10878e-13	5.24742e-12	-	-
VIT_214s0006g02950	14633.7	4420.92	1.72687	8.49385e-55	2.31408e-53	-	PF03195:Protein of unknown function DUF260	VIT_205s0020g04430	1137.49	2419.55	-1.0888	2.16064e-13	5.37056e-12	Methyltransf_11	PF08241:Methyltransferase domain
VIT_203s0017g02000	1637.67	334.125	2.29271	9.72422e-55	2.64638e-53	UDPGT	PF00201:UDP-glucoronosyl and UDP-glucosyl transferase	VIT_211s0016g04750	1843.05	427.635	2.10752	2.19039e-13	5.43855e-12	Ion_trans	PF00520:Ion transport protein|PF12796:Ankyrin repeats (3 copies)|PF13857:Ankyrin repeats (many copies)|PF11834:KHA, dimerisation domain of potassium ion channel|PF00027:Cyclic nucleotide-binding domain
VIT_200s0199g00080	640.107	55.5331	3.52389	1.00048e-54	2.71975e-53	-	-	VIT_208s0007g04690	652.102	223.078	1.54753	2.20465e-13	5.46798e-12	-	PF04003:Dip2/Utp12 Family
VIT_217s0000g00900	2051.85	732.835	1.48544	1.01262e-54	2.74973e-53	Aminotran_3	PF00202:Aminotransferase class-III	VIT_208s0056g01240	392.581	1145.28	-1.54457	2.22145e-13	5.50361e-12	-	-
VIT_210s0003g01520	12690.6	5325.4	1.2527	1.1669e-54	3.1652e-53	-	PF00281:Ribosomal protein L5|PF00673:ribosomal L5P family C-terminus	VIT_214s0128g00570	127.435	2.24079	5.82196	2.23452e-13	5.52996e-12	-	PF00190:Cupin
VIT_202s0025g04620	1496.98	290.304	2.36647	1.21642e-54	3.29592e-53	-	-	VIT_217s0000g08620	1508.88	368.671	2.03291	2.33739e-13	5.77822e-12	-	PF04006:Mpp10 protein
VIT_201s0026g00960	196.72	924.965	-2.22886	1.32956e-54	3.59854e-53	-	PF06886:Targeting protein for Xklp2 (TPX2)	VIT_214s0030g00870	81.2465	278.479	-1.77699	2.36652e-13	5.84386e-12	NB-ARC	PF00931:NB-ARC domain
VIT_208s0058g01230	538.742	6622.41	-3.61816	1.44886e-54	3.91714e-53	-	PF00234:Protease inhibitor/seed storage/LTP family	VIT_213s0019g01070	462.151	137.46	1.74931	2.38888e-13	5.89267e-12	Radical_SAM	PF04055:Radical SAM superfamily
VIT_204s0008g05480	750.676	2163.31	-1.52619	1.51291e-54	4.08585e-53	-	PF06886:Targeting protein for Xklp2 (TPX2)	VIT_212s0134g00390	6.38369	78.2678	-3.60736	2.40791e-13	5.93314e-12	-	-
VIT_208s0007g00930	158.059	1776.54	-3.48509	1.56187e-54	4.21346e-53	-	PF00415:Regulator of chromosome condensation (RCC1) repeat	VIT_218s0001g11640	227.207	54.9871	2.04731	2.43723e-13	5.99886e-12	-	-
VIT_208s0007g03630	54.5691	734.452	-3.74216	1.692e-54	4.55956e-53	-	-	VIT_210s0597g00020	1072.19	329.986	1.70011	2.53384e-13	6.2299e-12	-	PF08590:Domain of unknown function (DUF1771)
VIT_217s0000g03570	3354.39	1011.17	1.72973	1.79035e-54	4.81934e-53	-	-	VIT_216s0050g00750	1085.01	2262.1	-1.05983	2.61109e-13	6.41287e-12	adh_short	PF00106:short chain dehydrogenase
VIT_202s0033g01170	1056.63	275.194	1.94008	1.87126e-54	5.03167e-53	tRNA_anti	PF04057:Replication factor-A protein 1, N-terminal domain|PF08646:Replication factor-A C terminal domain|PF01336:OB-fold nucleic acid binding domain|PF16900:Replication protein A OB domain	VIT_201s0011g06600	273.066	57.1863	2.25736	2.66168e-13	6.53004e-12	-	PF00282:Pyridoxal-dependent decarboxylase conserved domain
VIT_204s0008g00950	179.438	1055.56	-2.55518	2.25546e-54	6.05819e-53	-	PF13499:EF-hand domain pair	VIT_213s0064g01370	114.703	20.6441	2.48413	2.67416e-13	6.55357e-12	LRRNT_2	PF08263:Leucine rich repeat N-terminal domain|PF13855:Leucine rich repeat
VIT_201s0011g01290	643.491	1935.62	-1.58837	2.46883e-54	6.62413e-53	-	-	VIT_205s0049g00840	333.296	43.1362	2.95264	2.72619e-13	6.67387e-12	-	-
VIT_210s0597g00020	1617.59	450.358	1.84427	3.80069e-54	1.01866e-52	-	PF08590:Domain of unknown function (DUF1771)	VIT_217s0000g08370	701.922	119.198	2.55795	2.7645e-13	6.76035e-12	-	PF12174:RCD1-SRO-TAF4 (RST) plant domain
VIT_202s0109g00230	62.4502	572.349	-3.19965	4.25674e-54	1.13966e-52	-	-	VIT_200s0160g00130	112.845	302.46	-1.42334	2.84754e-13	6.9559e-12	-	-
VIT_209s0002g01150	3717.27	11393	-1.61558	4.64125e-54	1.24126e-52	-	PF13328:HD domain|PF04607:Region found in RelA / SpoT proteins	VIT_203s0038g00340	45.7535	167.438	-1.87168	2.917e-13	7.11792e-12	zf-B_box	PF00643:B-box zinc finger
VIT_215s0048g02610	5847.63	1930.89	1.59836	4.64744e-54	1.24157e-52	-	PF00428:60s Acidic ribosomal protein	VIT_200s0203g00150	73.0992	212.405	-1.53836	2.95248e-13	7.19676e-12	-	-
VIT_218s0001g13910	1145.11	302.592	1.91959	5.34006e-54	1.42507e-52	-	-	VIT_205s0020g04610	1350.27	615.556	1.13294	3.01823e-13	7.3491e-12	Pkinase	PF00069:Protein kinase domain
VIT_200s1995g00010	363.427	2363.57	-2.69857	6.10743e-54	1.6281e-52	-	PF01293:Phosphoenolpyruvate carboxykinase	VIT_218s0001g15330	909.17	1961.81	-1.10956	3.02336e-13	7.35371e-12	-	PF03083:Sugar efflux transporter for intercellular exchange
VIT_201s0010g03890	192.4	1139.46	-2.56158	6.29731e-54	1.67691e-52	-	-	VIT_208s0040g03230	294.176	875.461	-1.57315	3.06455e-13	7.4459e-12	-	-
VIT_211s0016g01530	845.385	211.827	1.99621	6.34408e-54	1.68755e-52	-	PF12796:Ankyrin repeats (3 copies)|PF13962:Domain of unknown function	VIT_214s0066g00200	457.683	174.642	1.38925	3.08908e-13	7.49747e-12	-	PF13041:PPR repeat family
VIT_205s0029g00370	6.87206	360.711	-5.69597	7.08596e-54	1.88287e-52	-	PF16845:Aspartic acid proteinase inhibitor	VIT_217s0000g09710	1760.18	4525.03	-1.36234	3.17179e-13	7.68998e-12	Pkinase	PF00069:Protein kinase domain|PF13855:Leucine rich repeat
VIT_207s0005g02660	68969.8	7453.99	3.20992	7.18583e-54	1.90737e-52	-	-	VIT_206s0004g07250	139.669	24.4838	2.51092	3.26368e-13	7.90431e-12	UDPGT	PF00201:UDP-glucoronosyl and UDP-glucosyl transferase
VIT_217s0000g05790	2338.46	485.556	2.2675	7.84022e-54	2.07883e-52	-	PF07847:Protein of unknown function (DUF1637)	VIT_201s0010g02980	104.688	1.54064	6.03451	3.3756e-13	8.16664e-12	-	PF13833:EF-hand domain pair
VIT_212s0034g01970	421.181	66.0591	2.67278	8.93583e-54	2.3668e-52	-	PF00190:Cupin	VIT_203s0017g02000	1980.79	503.223	1.97644	3.70874e-13	8.96306e-12	UDPGT	PF00201:UDP-glucoronosyl and UDP-glucosyl transferase
VIT_208s0032g00910	143.153	835.075	-2.54199	9.36559e-54	2.47798e-52	-	PF02469:Fasciclin domain	VIT_200s0194g00190	183.366	488.323	-1.4135	3.71498e-13	8.96857e-12	-	-
VIT_218s0001g12780	1251.88	377.469	1.72896	1.02082e-53	2.69804e-52	-	PF02729:Aspartate/ornithine carbamoyltransferase, carbamoyl-P binding domain|PF00185:Aspartate/ornithine carbamoyltransferase, Asp/Orn binding domain	VIT_213s0019g01280	365.778	3.78382	6.58308	3.7602e-13	9.05844e-12	C1_3	PF07649:C1-like domain
VIT_208s0032g00460	12270.6	1843.59	2.73449	1.05674e-53	2.79e-52	-	PF10536:Plant mobile domain	VIT_206s0004g00290	82.6403	2.54742	5.00531	3.80266e-13	9.151e-12	p450	PF00067:Cytochrome P450
VIT_219s0014g00290	1912.18	7105.63	-1.89314	1.13876e-53	3.00333e-52	-	PF16363:GDP-mannose 4,6 dehydratase|PF04321:RmlD substrate binding domain	VIT_201s0011g05170	10.3049	123.709	-3.59469	3.87829e-13	9.32312e-12	-	PF00407:Pathogenesis-related protein Bet v I family
VIT_213s0019g05070	66.6549	1163.65	-4.11803	1.25747e-53	3.31291e-52	-	PF06813:Nodulin-like	VIT_214s0108g00570	451.034	116.447	1.95447	3.9168e-13	9.40572e-12	Helicase_C	PF00271:Helicase conserved C-terminal domain|PF12513:Mitochondrial degradasome RNA helicase subunit C terminal
VIT_200s0226g00100	943.449	264.303	1.83673	1.3644e-53	3.5908e-52	-	-	VIT_213s0019g03920	10121.5	3556.3	1.50897	4.07498e-13	9.7752e-12	GTP_EFTU	PF03143:Elongation factor Tu C-terminal domain|PF03144:Elongation factor Tu domain 2|PF00009:Elongation factor Tu GTP binding domain
VIT_219s0014g04240	401.295	25.4534	3.98597	1.46169e-53	3.84277e-52	-	-	VIT_207s0005g00470	914.589	297.099	1.62223	4.16762e-13	9.97632e-12	-	PF04427:Brix domain
VIT_207s0104g00950	1423.98	438.418	1.69911	1.51719e-53	3.98443e-52	-	PF13637:Ankyrin repeats (many copies)|PF12796:Ankyrin repeats (3 copies)	VIT_217s0119g00150	671.582	228.112	1.55813	4.28247e-13	1.02331e-11	-	PF00197:Trypsin and protease inhibitor
VIT_213s0147g00060	4490.12	1710.45	1.39201	1.52685e-53	4.00555e-52	-	PF03297:S25 ribosomal protein	VIT_214s0066g01630	1508.59	348.877	2.11243	4.28392e-13	1.02331e-11	XPG_I	PF00752:XPG N-terminal domain|PF00867:XPG I-region
VIT_206s0009g03450	328.85	1155.81	-1.81336	1.58877e-53	4.16358e-52	-	PF05142:Domain of unknown function (DUF702)	VIT_202s0025g04290	464.294	78.0283	2.5712	4.33079e-13	1.03342e-11	Thaumatin	PF00314:Thaumatin family
VIT_201s0010g02750	241.155	1072.93	-2.15021	1.7179e-53	4.49723e-52	-	-	novel.992	103.719	282.499	-1.4458	4.35199e-13	1.03639e-11	-	- && - && -
VIT_219s0090g00810	1733.59	341.754	2.34143	2.12197e-53	5.54916e-52	GATase	PF00117:Glutamine amidotransferase class-I|PF00977:Histidine biosynthesis protein	VIT_211s0037g00290	304.879	696.895	-1.19263	4.35237e-13	1.03639e-11	Cu_bind_like	PF02298:Plastocyanin-like domain
VIT_212s0059g01970	2767.92	734.374	1.9137	2.17183e-53	5.67357e-52	-	PF04410:Gar1/Naf1 RNA binding region	VIT_201s0010g02930	868.766	44.1818	4.29811	4.67971e-13	1.11316e-11	-	PF13499:EF-hand domain pair|PF13833:EF-hand domain pair
VIT_215s0046g01440	2093.32	11497.3	-2.45695	2.31556e-53	6.04267e-52	-	-	VIT_206s0009g01110	192.441	558.64	-1.53668	4.80496e-13	1.14081e-11	Na_Ca_ex	PF01699:Sodium/calcium exchanger protein
VIT_205s0102g01220	5509.86	1860.21	1.56656	2.32051e-53	6.0492e-52	-	PF01781:Ribosomal L38e protein family	VIT_201s0150g00320	587.376	1323.93	-1.17261	4.80853e-13	1.14081e-11	NUDIX	PF00293:NUDIX domain
VIT_203s0017g01350	13595.1	5712.59	1.25076	2.37209e-53	6.17717e-52	-	PF01092:Ribosomal protein S6e	VIT_212s0057g01140	1584.24	4159.38	-1.39252	4.81104e-13	1.14081e-11	ABC1	PF03109:ABC1 family
VIT_219s0014g02100	435.164	54.8216	2.98814	2.39783e-53	6.23763e-52	-	PF11789:Zinc-finger of the MIZ type in Nse subunit	VIT_202s0033g00800	2514.78	822.939	1.61148	5.03283e-13	1.19216e-11	CN_hydrolase	PF00795:Carbon-nitrogen hydrolase
VIT_214s0030g01270	12789.6	3521.42	1.86063	2.47534e-53	6.4325e-52	-	PF01798:snoRNA binding domain, fibrillarin|PF08156:NOP5NT (NUC127) domain	VIT_207s0005g01530	3196.45	7300.94	-1.19158	5.13068e-13	1.21407e-11	-	PF00574:Clp protease
VIT_200s0220g00030	1564.35	414.766	1.91515	2.51338e-53	6.52452e-52	-	-	VIT_214s0068g01960	3001.75	1179.28	1.34793	5.17723e-13	1.2238e-11	TPP_enzyme_N	PF02776:Thiamine pyrophosphate enzyme, N-terminal TPP binding domain|PF02775:Thiamine pyrophosphate enzyme, C-terminal TPP binding domain|PF00205:Thiamine pyrophosphate enzyme, central domain
VIT_218s0001g01640	927.308	3293.32	-1.82788	2.62368e-53	6.8037e-52	-	PF01704:UTP--glucose-1-phosphate uridylyltransferase	VIT_202s0025g02640	62.8852	204.29	-1.69856	5.27895e-13	1.24655e-11	-	PF13225:Domain of unknown function (DUF4033)
VIT_213s0067g01070	10042.7	33730.8	-1.74802	2.63372e-53	6.82261e-52	-	PF13637:Ankyrin repeats (many copies)	VIT_200s0389g00040	3.72343	71.46	-4.26139	5.30324e-13	1.25098e-11	-	-
VIT_203s0063g02060	2564.21	712.636	1.84706	3.02841e-53	7.83684e-52	-	PF08324:PUL domain|PF09070:PFU (PLAA family ubiquitin binding)	VIT_215s0107g00270	194.61	559.27	-1.52304	5.49087e-13	1.29389e-11	-	PF00924:Mechanosensitive ion channel
VIT_209s0002g01460	12856.2	5402.37	1.25072	3.19429e-53	8.25747e-52	-	PF07650:KH domain|PF00189:Ribosomal protein S3, C-terminal domain	VIT_208s0007g00190	1800.61	580.227	1.63369	5.71983e-13	1.34645e-11	-	PF16198:tRNA pseudouridylate synthase B C-terminal domain|PF01472:PUA domain|PF08068:DKCLD (NUC011) domain|PF01509:TruB family pseudouridylate synthase (N terminal domain)
VIT_214s0171g00360	169.5	1153.58	-2.76346	3.41206e-53	8.81122e-52	-	-	VIT_210s0042g01180	286.438	38.4402	2.89751	5.87892e-13	1.38246e-11	Piwi	PF16488:Argonaute linker 2 domain|PF16486:N-terminal domain of argonaute|PF02171:Piwi domain|PF02170:PAZ domain|PF08699:Argonaute linker 1 domain|PF16487:Mid domain of argonaute
VIT_216s0039g01660	1481.01	344.781	2.1027	3.46943e-53	8.95004e-52	-	PF08378:Nuclease-related domain	VIT_217s0053g00980	428.834	90.0683	2.25115	5.94134e-13	1.39569e-11	-	-
VIT_204s0008g05460	273.738	936.181	-1.77474	3.90422e-53	1.00612e-51	-	PF13259:Protein of unknown function (DUF4050)	VIT_204s0008g05760	4206.08	1400.02	1.58692	6.15223e-13	1.44374e-11	WRKY	PF03106:WRKY DNA -binding domain
VIT_200s0471g00020	551.819	84.7541	2.70428	4.35096e-53	1.12008e-51	-	PF05678:VQ motif	VIT_206s0004g00220	31.8493	127.463	-2.00098	6.65772e-13	1.56074e-11	Pkinase_Tyr	PF07714:Protein tyrosine kinase
VIT_218s0001g15330	27.639	402.2	-3.86601	4.53835e-53	1.16711e-51	-	PF03083:Sugar efflux transporter for intercellular exchange	VIT_212s0055g00200	127.708	28.6202	2.15481	6.72122e-13	1.574e-11	UDPGT	PF00201:UDP-glucoronosyl and UDP-glucosyl transferase
VIT_214s0128g00370	3820.61	1138.2	1.74666	4.63916e-53	1.19179e-51	tRNA-synt_2b	PF02403:Seryl-tRNA synthetase N-terminal domain|PF00587:tRNA synthetase class II core domain (G, H, P, S and T)	VIT_211s0118g00080	12.2081	86.0064	-2.81951	6.89154e-13	1.61222e-11	LRRNT_2	PF13855:Leucine rich repeat|PF08263:Leucine rich repeat N-terminal domain
VIT_210s0003g01220	596.22	75.2335	2.98471	5.32876e-53	1.36753e-51	-	-	VIT_219s0015g00730	15634.8	40148.1	-1.36057	6.90004e-13	1.61255e-11	-	PF03552:Cellulose synthase
VIT_206s0009g00250	1971.57	736.074	1.42146	6.06727e-53	1.55545e-51	-	-	VIT_214s0083g00610	441.904	148.982	1.56822	6.91463e-13	1.61429e-11	-	PF12854:PPR repeat
VIT_205s0094g00470	436.978	25.3255	4.10156	6.27404e-53	1.60679e-51	-	PF12906:RING-variant domain|PF12428:Protein of unknown function (DUF3675)	VIT_219s0014g03740	2046.11	4792.34	-1.22784	7.15678e-13	1.66911e-11	Motile_Sperm	PF00635:MSP (Major sperm protein) domain
VIT_216s0039g02750	689.188	2673.89	-1.95548	6.55178e-53	1.67619e-51	-	PF02812:Glu/Leu/Phe/Val dehydrogenase, dimerisation domain|PF00208:Glutamate/Leucine/Phenylalanine/Valine dehydrogenase	VIT_219s0027g00020	258.044	70.3124	1.87518	7.27327e-13	1.69453e-11	Pkinase	PF00069:Protein kinase domain
VIT_207s0005g00490	3011.54	6801.61	-1.17526	7.82391e-53	1.99958e-51	-	PF16363:GDP-mannose 4,6 dehydratase	VIT_205s0049g00050	112.071	403.25	-1.84617	7.3805e-13	1.71775e-11	RVT_2	PF03552:Cellulose synthase|PF07727:Reverse transcriptase (RNA-dependent DNA polymerase)
VIT_217s0000g03600	656.877	1833.37	-1.48108	8.12428e-53	2.0742e-51	C2	PF00168:C2 domain	VIT_217s0000g01230	6.10296	79.0991	-3.6969	7.46432e-13	1.73547e-11	SRF-TF	PF01486:K-box region|PF00319:SRF-type transcription factor (DNA-binding and dimerisation domain)
VIT_208s0007g00190	5882.45	1503.3	1.9681	8.28851e-53	2.11395e-51	-	PF16198:tRNA pseudouridylate synthase B C-terminal domain|PF01472:PUA domain|PF08068:DKCLD (NUC011) domain|PF01509:TruB family pseudouridylate synthase (N terminal domain)	VIT_206s0004g01180	155.915	24.8337	2.65587	7.76472e-13	1.80347e-11	-	PF00141:Peroxidase
VIT_218s0001g08490	177.274	831.463	-2.22904	8.87194e-53	2.26043e-51	-	PF13967:Late exocytosis, associated with Golgi transport|PF02714:Calcium-dependent channel, 7TM region, putative phosphate	VIT_208s0007g03830	9170.62	3752.76	1.28904	7.84165e-13	1.81947e-11	-	PF00274:Fructose-bisphosphate aldolase class-I
VIT_214s0006g02830	6897.55	2780.57	1.31053	9.12876e-53	2.32245e-51	-	PF01251:Ribosomal protein S7e	VIT_218s0001g03590	1005.62	274.131	1.87503	7.96823e-13	1.84695e-11	HGTP_anticodon	PF13393:Histidyl-tRNA synthetase|PF03129:Anticodon binding domain
VIT_218s0001g04730	3105.77	1003.62	1.62946	9.13411e-53	2.32245e-51	Kelch_1	PF00646:F-box domain|PF01344:Kelch motif	VIT_201s0137g00790	1707.99	3955.62	-1.21167	8.03364e-13	1.86021e-11	-	-
VIT_205s0062g01080	4361.6	1422.27	1.61664	9.25269e-53	2.35018e-51	Mov34	PF01398:JAB1/Mov34/MPN/PAD-1 ubiquitin protease	VIT_217s0000g03040	3187.01	1419.65	1.16663	8.13411e-13	1.88155e-11	-	PF00118:TCP-1/cpn60 chaperonin family
VIT_208s0105g00200	653.956	104.409	2.64997	9.70784e-53	2.46326e-51	U-box	PF04564:U-box domain	VIT_214s0066g00850	15.6856	112.508	-2.84708	8.23786e-13	1.90361e-11	MFS_1	PF07690:Major Facilitator Superfamily
VIT_200s0484g00020	12.6323	328.179	-4.67588	1.0018e-52	2.53936e-51	B_lectin	PF00954:S-locus glycoprotein domain|PF08276:PAN-like domain|PF11883:Domain of unknown function (DUF3403)|PF07714:Protein tyrosine kinase|PF01453:D-mannose binding lectin	VIT_205s0020g02630	13.7994	115.434	-3.06037	8.45483e-13	1.95176e-11	IPPT	PF01715:IPP transferase
VIT_219s0015g00470	947.526	174.729	2.4375	1.01171e-52	2.56186e-51	tRNA-synt_2b	PF03129:Anticodon binding domain|PF00587:tRNA synthetase class II core domain (G, H, P, S and T)|PF07973:Threonyl and Alanyl tRNA synthetase second additional domain|PF02824:TGS domain	VIT_211s0037g00860	361.587	954.454	-1.40008	8.99555e-13	2.07447e-11	-	PF03006:Haemolysin-III related
VIT_209s0002g01860	2027.32	574.321	1.81872	1.0222e-52	2.58577e-51	-	PF06870:A49-like RNA polymerase I associated factor	VIT_200s0214g00060	893.023	261.08	1.77421	9.21477e-13	2.12286e-11	-	PF14299:Phloem protein 2
VIT_207s0005g02230	166.745	714.717	-2.09877	1.09721e-52	2.7727e-51	-	PF02773:S-adenosylmethionine synthetase, C-terminal domain|PF00438:S-adenosylmethionine synthetase, N-terminal domain|PF02772:S-adenosylmethionine synthetase, central domain	VIT_208s0058g01160	98.0929	11.945	3.03695	9.26125e-13	2.1314e-11	Auxin_inducible	PF02519:Auxin responsive protein
VIT_211s0149g00120	2314.01	832.916	1.47383	1.12487e-52	2.83969e-51	-	-	VIT_211s0037g00070	378.828	839.091	-1.14721	1.01946e-12	2.34382e-11	Aldedh	PF00171:Aldehyde dehydrogenase family
VIT_217s0000g08620	2917.64	664.358	2.13425	1.6497e-52	4.16037e-51	-	PF04006:Mpp10 protein	VIT_219s0014g01330	1178.75	421.764	1.48252	1.02355e-12	2.35086e-11	-	PF12222:Peptide N-acetyl-beta-D-glucosaminyl asparaginase amidase A|PF01208:Uroporphyrinogen decarboxylase (URO-D)
VIT_206s0004g04020	4204.32	1754.59	1.26057	1.66302e-52	4.18968e-51	-	PF00831:Ribosomal L29 protein	VIT_216s0050g01090	213.712	759.789	-1.8298	1.03033e-12	2.36403e-11	-	PF04116:Fatty acid hydroxylase superfamily
VIT_214s0068g00030	18.6644	454.003	-4.58074	1.77493e-52	4.4671e-51	Pkinase_Tyr	PF12819:Carbohydrate-binding protein of the ER|PF07714:Protein tyrosine kinase	VIT_208s0040g00780	369.521	98.9817	1.89924	1.05627e-12	2.42108e-11	p450	PF00067:Cytochrome P450
VIT_204s0008g06640	485.045	2100.8	-2.11283	1.86285e-52	4.6836e-51	-	PF02990:Endomembrane protein 70	VIT_201s0011g04200	444.427	1334.51	-1.58641	1.09506e-12	2.50747e-11	-	PF13520:Amino acid permease
VIT_214s0066g01020	3149.03	7074.16	-1.16755	1.99682e-52	5.01535e-51	DEAD	PF00397:WW domain|PF00270:DEAD/DEAH box helicase|PF00271:Helicase conserved C-terminal domain	VIT_219s0093g00480	295.85	84.3967	1.80997	1.15773e-12	2.64829e-11	FKBP_C	PF00254:FKBP-type peptidyl-prolyl cis-trans isomerase
VIT_205s0029g00440	5017.23	1635.6	1.61691	2.05331e-52	5.15201e-51	RRM_1	PF00076:RNA recognition motif. (a.k.a. RRM, RBD, or RNP domain)	VIT_216s0100g00760	114.48	11.5586	3.30481	1.16059e-12	2.65216e-11	Chal_sti_synt_N	PF00195:Chalcone and stilbene synthases, N-terminal domain
VIT_217s0000g08870	301.842	28.423	3.41105	2.38562e-52	5.97975e-51	-	-	VIT_216s0039g02750	1701.52	611.667	1.47583	1.16381e-12	2.65684e-11	-	PF02812:Glu/Leu/Phe/Val dehydrogenase, dimerisation domain|PF00208:Glutamate/Leucine/Phenylalanine/Valine dehydrogenase
VIT_201s0026g02480	15.6036	312.745	-4.31874	2.46536e-52	6.17338e-51	-	PF02672:CP12 domain	VIT_214s0060g01520	150.903	32.9202	2.19595	1.21364e-12	2.7678e-11	GATA	PF00320:GATA zinc finger
VIT_215s0048g02300	6762.28	1698.32	1.99318	2.61775e-52	6.54834e-51	NAM	PF02365:No apical meristem (NAM) protein	VIT_216s0098g01580	2180.2	5442.77	-1.31993	1.2239e-12	2.78839e-11	HSP70	PF00012:Hsp70 protein
VIT_206s0061g01480	66.3452	520.578	-2.96912	2.72528e-52	6.81046e-51	ABC2_membrane	PF01061:ABC-2 type transporter|PF14510:ABC-transporter extracellular N-terminal|PF08370:Plant PDR ABC transporter associated|PF00005:ABC transporter	VIT_200s0456g00040	140.324	390.302	-1.47671	1.22835e-12	2.79507e-11	-	-
VIT_205s0049g01820	2392.42	623.99	1.9389	2.82936e-52	7.06341e-51	-	PF12043:Domain of unknown function (DUF3527)	VIT_214s0083g00410	486.973	1636.81	-1.74891	1.22929e-12	2.79507e-11	-	-
VIT_212s0028g01110	87.5276	554.132	-2.65558	2.90835e-52	7.25331e-51	HLH	PF00010:Helix-loop-helix DNA-binding domain	VIT_201s0026g02340	749.027	329.457	1.18426	1.23478e-12	2.80473e-11	-	-
VIT_208s0007g00060	1504.64	312.817	2.26589	3.02548e-52	7.53782e-51	Hydantoinase_B	PF01968:Hydantoinase/oxoprolinase|PF02538:Hydantoinase B/oxoprolinase|PF05378:Hydantoinase/oxoprolinase N-terminal region	VIT_207s0104g01080	4287.32	1716.28	1.32073	1.24342e-12	2.82154e-11	-	-
VIT_200s0215g00040	4492.41	1116.85	2.00773	3.0637e-52	7.62538e-51	-	PF01851:Proteasome/cyclosome repeat	VIT_216s0050g01990	2265.5	5133.45	-1.18011	1.32009e-12	2.99251e-11	-	-
VIT_218s0001g08710	533.252	100.928	2.40342	3.07963e-52	7.65732e-51	-	-	VIT_211s0016g02520	148.836	366.302	-1.29981	1.36614e-12	3.09381e-11	-	-
VIT_206s0004g01140	812.72	2205.78	-1.44031	3.15831e-52	7.8451e-51	Pkinase	PF00069:Protein kinase domain	VIT_213s0019g00530	5453.93	1916.23	1.50902	1.39737e-12	3.16137e-11	-	PF00410:Ribosomal protein S8
VIT_201s0010g02390	2028.81	443.483	2.19308	3.25794e-52	8.08445e-51	-	-	VIT_210s0003g00480	2272.16	790.713	1.52267	1.41039e-12	3.18764e-11	-	PF08100:Dimerisation domain|PF00891:O-methyltransferase
VIT_213s0064g01200	155.954	662.559	-2.09019	3.35559e-52	8.31844e-51	-	-	VIT_210s0116g01800	2223.33	790.551	1.4916	1.42438e-12	3.21607e-11	Pkinase	PF00069:Protein kinase domain|PF13499:EF-hand domain pair
VIT_216s0050g01830	8.71892	348.791	-5.277	3.45439e-52	8.55479e-51	AAA	PF00004:ATPase family associated with various cellular activities (AAA)	VIT_217s0000g04310	1711.39	602.222	1.50662	1.42708e-12	3.21895e-11	DEAD	PF13959:Domain of unknown function (DUF4217)|PF00271:Helicase conserved C-terminal domain|PF00270:DEAD/DEAH box helicase
VIT_219s0014g02450	65.8788	448.602	-2.76781	3.56278e-52	8.81441e-51	MatE	PF01554:MatE	VIT_211s0016g04830	2093.69	1034.43	1.01711	1.52282e-12	3.4315e-11	-	PF06325:Ribosomal protein L11 methyltransferase (PrmA)
VIT_214s0108g01000	139.852	634.35	-2.18327	3.57012e-52	8.82375e-51	-	PF13499:EF-hand domain pair	VIT_214s0006g01400	323.022	809.297	-1.32559	1.55072e-12	3.49089e-11	-	PF13499:EF-hand domain pair
VIT_213s0019g04540	2798.76	960.834	1.54294	5.23924e-52	1.29362e-50	Acetyltransf_1	PF00583:Acetyltransferase (GNAT) family	VIT_207s0104g01260	1219.18	420.337	1.53608	1.6128e-12	3.62704e-11	FMO-like	PF00743:Flavin-binding monooxygenase-like
VIT_218s0001g10310	211.741	967.429	-2.18823	6.20519e-52	1.53059e-50	Pkinase	PF00069:Protein kinase domain	VIT_217s0000g01970	8786.27	3979.74	1.14259	1.62038e-12	3.64047e-11	Pkinase	PF00069:Protein kinase domain
VIT_204s0023g01790	59.5294	518.056	-3.11287	6.57867e-52	1.6211e-50	Amino_oxidase	PF01593:Flavin containing amine oxidoreductase	VIT_208s0058g01260	35.1447	143.939	-2.03225	1.65406e-12	3.71246e-11	-	-
VIT_211s0052g01280	150.489	736.464	-2.29093	6.64861e-52	1.63671e-50	-	PF00722:Glycosyl hydrolases family 16|PF06955:Xyloglucan endo-transglycosylase (XET) C-terminus	VIT_218s0041g00030	27.8766	158.095	-2.50549	1.66412e-12	3.73135e-11	Pkinase_Tyr	PF07714:Protein tyrosine kinase
VIT_219s0014g02760	3058.5	970.274	1.6562	7.33313e-52	1.80343e-50	UQ_con	PF00179:Ubiquitin-conjugating enzyme	VIT_204s0008g01740	86.6158	253.928	-1.55084	1.70884e-12	3.82783e-11	-	-
VIT_205s0124g00060	1448.28	469.918	1.62343	7.40846e-52	1.82014e-50	-	PF13041:PPR repeat family|PF03656:Pam16	VIT_200s2607g00010	575.722	116.371	2.30638	1.73045e-12	3.87243e-11	Aminotran_5	PF00266:Aminotransferase class-V
VIT_211s0052g00880	6409.41	13827	-1.10913	8.78015e-52	2.15501e-50	NAD_binding_1	PF00667:FAD binding domain|PF00175:Oxidoreductase NAD-binding domain|PF00258:Flavodoxin	VIT_203s0091g01100	152.273	525.939	-1.78798	1.78686e-12	3.99472e-11	-	-
VIT_204s0043g00760	2526.76	6168.31	-1.2876	1.02399e-51	2.5108e-50	-	PF13414:TPR repeat|PF13844:Glycosyl transferase family 41|PF13424:Tetratricopeptide repeat	VIT_218s0041g01220	20.7063	107.684	-2.37852	1.80351e-12	4.02795e-11	-	-
VIT_207s0104g01730	334.646	11.5493	4.85811	1.15887e-51	2.83872e-50	K_trans	PF02705:K+ potassium transporter	VIT_200s0225g00080	131.45	627.459	-2.25458	1.85952e-12	4.14896e-11	MatE	PF01554:MatE
VIT_204s0044g01740	21.0586	321.209	-3.92165	1.20168e-51	2.94066e-50	-	PF00368:Hydroxymethylglutaryl-coenzyme A reductase	VIT_209s0002g04320	1848.32	4800.31	-1.37687	1.89015e-12	4.21315e-11	-	-
VIT_212s0142g00670	5848.81	1660.9	1.81592	1.26333e-51	3.08848e-50	DEAD	PF00271:Helicase conserved C-terminal domain|PF00270:DEAD/DEAH box helicase	VIT_200s2077g00020	16.9539	109.475	-2.69149	1.90005e-12	4.23105e-11	-	-
VIT_219s0135g00100	1485.44	414.267	1.8416	1.30057e-51	3.17639e-50	-	PF01775:Ribosomal L18ae/LX protein domain	VIT_213s0019g02050	563.278	2007.28	-1.83304	1.90519e-12	4.23835e-11	AAA	PF00004:ATPase family associated with various cellular activities (AAA)
VIT_216s0050g01430	381.84	54.6429	2.80322	1.38704e-51	3.38425e-50	OCD_Mu_crystall	PF02423:Ornithine cyclodeaminase/mu-crystallin family	VIT_211s0052g00410	147.948	479.053	-1.69446	1.93039e-12	4.2902e-11	ADH_zinc_N	PF16884:N-terminal domain of oxidoreductase|PF00107:Zinc-binding dehydrogenase
VIT_212s0059g01060	455.102	4432.95	-3.28234	2.28571e-51	5.57141e-50	p450	PF00067:Cytochrome P450	VIT_216s0050g00880	4174.69	1749.25	1.25496	1.97277e-12	4.3801e-11	-	PF01269:Fibrillarin
VIT_218s0001g15630	2780.29	631.155	2.139	2.28816e-51	5.57192e-50	-	PF03619:Organic solute transporter Ostalpha	VIT_219s0090g01690	732.178	107.355	2.76924	2.05633e-12	4.56114e-11	Pkinase	PF00069:Protein kinase domain
VIT_201s0010g01460	696.173	131.531	2.40386	2.641e-51	6.4248e-50	-	PF13041:PPR repeat family	VIT_210s0003g02120	116.258	12.254	3.24504	2.07253e-12	4.59258e-11	Lipase_GDSL	PF00657:GDSL-like Lipase/Acylhydrolase
VIT_219s0177g00310	1796.2	558.822	1.68437	2.78408e-51	6.7662e-50	PALP	PF00291:Pyridoxal-phosphate dependent enzyme	VIT_215s0048g01350	729.696	184.907	1.98016	2.08082e-12	4.60646e-11	Abhydrolase_3	PF07859:alpha/beta hydrolase fold
VIT_202s0025g00710	3010.25	7458.83	-1.30892	2.91649e-51	7.08105e-50	-	-	VIT_202s0025g04050	9108.21	3161.51	1.52655	2.08554e-12	4.61239e-11	-	-
VIT_208s0007g00070	655.321	167.637	1.96726	2.93683e-51	7.12346e-50	RRM_1	PF00076:RNA recognition motif. (a.k.a. RRM, RBD, or RNP domain)	VIT_217s0000g06030	3674.88	1619.75	1.18186	2.10615e-12	4.65345e-11	-	PF00956:Nucleosome assembly protein (NAP)
VIT_214s0006g03200	6315.56	2238.65	1.49615	2.95582e-51	7.16252e-50	-	PF00118:TCP-1/cpn60 chaperonin family	VIT_201s0150g00330	543.174	1204.78	-1.14954	2.13829e-12	4.71802e-11	U-box	PF04564:U-box domain
VIT_210s0003g04000	1101.61	224.364	2.29547	3.02901e-51	7.33269e-50	DEAD	PF00270:DEAD/DEAH box helicase|PF00271:Helicase conserved C-terminal domain	VIT_203s0038g03400	10967.1	2997.87	1.87122	2.13954e-12	4.71802e-11	-	PF00187:Chitin recognition protein|PF00182:Chitinase class I
VIT_203s0038g03860	2311.94	800.187	1.53019	3.3591e-51	8.12384e-50	-	PF04674:Phosphate-induced protein 1 conserved region	VIT_212s0028g02420	685.634	2409.57	-1.81319	2.16579e-12	4.77125e-11	2OG-FeII_Oxy	PF03171:2OG-Fe(II) oxygenase superfamily|PF14226:non-haem dioxygenase in morphine synthesis N-terminal
VIT_206s0004g02720	220.954	884.234	-2.00189	3.81792e-51	9.22446e-50	-	-	VIT_216s0050g01850	1252.82	481.824	1.37874	2.16842e-12	4.77242e-11	AAA	PF00004:ATPase family associated with various cellular activities (AAA)
VIT_215s0046g00150	959.235	184.025	2.38071	4.31003e-51	1.04033e-49	-	-	VIT_219s0014g05135	337.112	57.9021	2.54052	2.29721e-12	5.05096e-11	NB-ARC	PF00931:NB-ARC domain
VIT_212s0059g01300	466.592	2819.52	-2.59344	4.60353e-51	1.11009e-49	-	-	VIT_219s0090g01190	1686.51	512.637	1.71786	2.30689e-12	5.06734e-11	-	PF01025:GrpE
VIT_217s0000g04050	1118.46	2729.37	-1.28731	4.73586e-51	1.14089e-49	-	PF04083:Partial alpha/beta-hydrolase lipase region	VIT_204s0023g01150	141.52	34.6929	2.02569	2.33724e-12	5.12902e-11	-	PF04678:Mitochondrial calcium uniporter
VIT_216s0050g02460	53.6503	466.933	-3.11681	5.02729e-51	1.20992e-49	Galactosyl_T	PF01762:Galactosyltransferase|PF13334:Domain of unknown function (DUF4094)	VIT_206s0004g05230	676.22	1625.45	-1.26504	2.44708e-12	5.36489e-11	NmrA	PF05368:NmrA-like family
VIT_216s0050g01840	288.541	1182.4	-2.0324	5.2533e-51	1.26309e-49	-	-	VIT_201s0146g00070	86.8686	509.419	-2.55162	2.53118e-12	5.54389e-11	adh_short	PF00106:short chain dehydrogenase
VIT_206s0004g06730	118.74	7036.7	-5.8872	5.8039e-51	1.39412e-49	-	PF11960:Domain of unknown function (DUF3474)|PF00487:Fatty acid desaturase	VIT_204s0008g07140	141.898	352.041	-1.31132	2.55315e-12	5.58662e-11	-	PF14543:Xylanase inhibitor N-terminal|PF14541:Xylanase inhibitor C-terminal
VIT_207s0031g02630	144.36	945.934	-2.70808	6.06165e-51	1.45462e-49	Aldedh	PF00171:Aldehyde dehydrogenase family	VIT_214s0066g02210	79.181	12.1599	2.69629	2.55868e-12	5.59332e-11	-	PF08167:rRNA processing/ribosome biogenesis
VIT_207s0005g01410	3246.87	1046.21	1.63394	6.49177e-51	1.55633e-49	-	PF00398:Ribosomal RNA adenine dimethylase	VIT_203s0063g02320	77.1564	8.73352	3.14415	2.57368e-12	5.62069e-11	-	PF03181:BURP domain
VIT_209s0002g03170	439.768	1459.56	-1.72924	7.07353e-51	1.69416e-49	-	-	VIT_214s0171g00410	307.954	661.151	-1.1023	2.58865e-12	5.64794e-11	-	PF13857:Ankyrin repeats (many copies)|PF12796:Ankyrin repeats (3 copies)
VIT_218s0001g13020	1563.92	286.963	2.4456	7.82386e-51	1.87206e-49	-	-	VIT_216s0098g00660	1625.21	3261.06	-1.0046	2.60877e-12	5.68638e-11	-	-
VIT_200s0772g00010	734.59	145.383	2.33594	8.01409e-51	1.91572e-49	Pkinase_Tyr	PF07714:Protein tyrosine kinase	VIT_208s0007g05090	1379.1	415.151	1.73215	2.61874e-12	5.70261e-11	-	-
VIT_214s0006g02910	3655.98	8101.06	-1.14797	8.35023e-51	1.99415e-49	-	-	VIT_217s0000g03510	275.004	607.612	-1.14387	2.64489e-12	5.75404e-11	Pkinase_Tyr	PF07714:Protein tyrosine kinase
VIT_212s0059g02510	1394.77	485.465	1.52262	8.69612e-51	2.07475e-49	-	-	VIT_208s0007g01410	84.2063	7.33324	3.51091	2.68983e-12	5.84619e-11	GST_C	PF13417:Glutathione S-transferase, N-terminal domain|PF00043:Glutathione S-transferase, C-terminal domain
VIT_201s0010g01080	260.1	1327.8	-2.35264	9.2777e-51	2.21138e-49	-	PF01928:CYTH domain|PF00485:Phosphoribulokinase / Uridine kinase family	VIT_212s0035g00610	167.537	0.333206	8.9138	2.70573e-12	5.87029e-11	p450	PF00067:Cytochrome P450
VIT_206s0004g03700	40.1088	623.164	-3.94231	1.0273e-50	2.44625e-49	-	-	VIT_202s0154g00550	737.155	258.951	1.50946	2.7061e-12	5.87029e-11	-	-
VIT_203s0038g02980	26.3008	432.125	-4.02264	1.0296e-50	2.44938e-49	-	PF00924:Mechanosensitive ion channel	VIT_208s0007g02190	3368.06	8311.68	-1.30317	2.75077e-12	5.96148e-11	-	PF00504:Chlorophyll A-B binding protein
VIT_219s0014g01360	1056.02	138.774	2.92556	1.03384e-50	2.4571e-49	B_lectin	PF01453:D-mannose binding lectin	VIT_214s0128g00400	1679.88	711.452	1.23947	2.77975e-12	6.01854e-11	Ras	PF00071:Ras family|PF08356:EF hand associated|PF08355:EF hand associated
VIT_209s0002g04720	284.725	25.6194	3.47755	1.0686e-50	2.53729e-49	-	-	VIT_212s0028g01730	60.3375	4.38992	3.75135	2.80303e-12	6.06316e-11	-	-
VIT_205s0020g00670	8511.67	37536.8	-2.14067	1.17353e-50	2.78376e-49	-	-	VIT_208s0040g01110	74.7188	1.33521	5.84708	2.80661e-12	6.06512e-11	Peptidase_S10	PF00450:Serine carboxypeptidase
VIT_204s0008g03660	1736.77	456.076	1.92846	1.1906e-50	2.82155e-49	-	-	VIT_215s0046g03430	18.9674	103.229	-2.44305	2.81845e-12	6.0849e-11	-	-
VIT_200s1360g00010	616.256	85.3722	2.84894	1.25861e-50	2.97988e-49	-	PF12854:PPR repeat|PF13041:PPR repeat family	VIT_210s0042g00460	42.6809	146.07	-1.77524	2.82144e-12	6.08555e-11	NB-ARC	PF00931:NB-ARC domain
VIT_218s0001g08040	289.728	1726.14	-2.57129	1.27046e-50	3.00505e-49	HLH	PF00010:Helix-loop-helix DNA-binding domain	VIT_215s0021g02690	1638.41	4099.55	-1.32314	2.85245e-12	6.14659e-11	HLH	PF00010:Helix-loop-helix DNA-binding domain
VIT_217s0000g02160	889.678	238.777	1.89775	1.6184e-50	3.82439e-49	-	PF11460:Protein of unknown function (DUF3007)	VIT_215s0046g02220	70.1143	1.61049	5.44094	2.88445e-12	6.20964e-11	-	-
VIT_207s0005g00520	750.564	154.594	2.28006	1.71528e-50	4.04946e-49	-	-	VIT_211s0016g01770	1721.58	3476.14	-1.01384	2.90346e-12	6.24463e-11	Pkinase	PF00069:Protein kinase domain
VIT_208s0007g03620	4740.41	1733.66	1.45126	2.03684e-50	4.80403e-49	-	PF00428:60s Acidic ribosomal protein	VIT_211s0052g00390	83.9455	3.84889	4.44104	2.93206e-12	6.30018e-11	-	PF13855:Leucine rich repeat
VIT_219s0015g00010	381.21	32.0264	3.57082	2.15153e-50	5.06972e-49	ABC_tran	PF00005:ABC transporter|PF00664:ABC transporter transmembrane region	VIT_206s0004g08180	5623.38	1799.78	1.64356	3.01925e-12	6.48139e-11	-	-
VIT_208s0040g02330	18242.7	6528.37	1.48244	2.20951e-50	5.20137e-49	GTP_EFTU	PF03144:Elongation factor Tu domain 2|PF03143:Elongation factor Tu C-terminal domain|PF00009:Elongation factor Tu GTP binding domain	VIT_218s0089g01210	619.278	1270.67	-1.03689	3.04797e-12	6.53684e-11	Cupin_3	PF05899:Protein of unknown function (DUF861)
VIT_214s0030g00710	349.156	1223.36	-1.80708	2.48991e-50	5.85589e-49	Na_H_Exchanger	PF00999:Sodium/hydrogen exchanger family	VIT_201s0026g02580	487.255	1438.68	-1.56183	3.094e-12	6.62929e-11	zf-Dof	PF02701:Dof domain, zinc finger
VIT_217s0000g05530	749.434	2947.02	-1.97402	3.08908e-50	7.25817e-49	DnaJ_C	PF01556:DnaJ C terminal domain|PF00226:DnaJ domain	VIT_201s0010g03000	80.5271	3.85605	4.37951	3.1307e-12	6.70158e-11	-	PF13499:EF-hand domain pair|PF13833:EF-hand domain pair
VIT_218s0001g05830	150.079	1133.78	-2.91244	3.32946e-50	7.81555e-49	-	-	VIT_215s0021g02450	1280.19	548.293	1.22312	3.13674e-12	6.70819e-11	GTP_EFTU	PF14492:Elongation Factor G, domain II|PF03144:Elongation factor Tu domain 2|PF00679:Elongation factor G C-terminus|PF03764:Elongation factor G, domain IV|PF00009:Elongation factor Tu GTP binding domain
VIT_200s0174g00190	6108.14	2292.97	1.41341	3.49505e-50	8.19649e-49	-	PF00861:Ribosomal L18p/L5e family|PF14204:Ribosomal L18 C-terminal region	VIT_218s0001g12050	327.26	92.8498	1.81788	3.16425e-12	6.76064e-11	-	PF05648:Peroxisomal biogenesis factor 11 (PEX11)
VIT_217s0000g08960	4.78483	419.055	-6.42774	3.68621e-50	8.63661e-49	-	-	VIT_204s0008g02950	525.26	128.409	2.0325	3.18051e-12	6.78898e-11	Topoisom_bac	PF01751:Toprim domain|PF13368:Topoisomerase C-terminal repeat|PF01396:Topoisomerase DNA binding C4 zinc finger|PF01131:DNA topoisomerase
VIT_210s0003g01690	375.169	48.8502	2.93559	3.85075e-50	9.01358e-49	-	PF04859:Plant protein of unknown function (DUF641)	VIT_210s0116g01660	764.59	2151.43	-1.49263	3.18979e-12	6.80238e-11	Glyoxalase	PF00903:Glyoxalase/Bleomycin resistance protein/Dioxygenase superfamily
VIT_214s0068g00640	8690.95	3017.83	1.52596	4.15675e-50	9.72068e-49	AMP-binding	PF16177:Acetyl-coenzyme A synthetase N-terminus|PF13193:AMP-binding enzyme C-terminal domain|PF00501:AMP-binding enzyme	VIT_214s0006g02310	537.464	1225.51	-1.18896	3.2144e-12	6.84842e-11	-	-
VIT_200s0199g00170	956.782	263.089	1.86168	4.26458e-50	9.96344e-49	Aminotran_5	PF00266:Aminotransferase class-V	VIT_210s0003g00420	798.103	1777.85	-1.15543	3.24824e-12	6.91402e-11	Auxin_resp	PF02362:B3 DNA binding domain|PF06507:Auxin response factor
VIT_214s0068g00390	1148.62	370.349	1.63221	4.88925e-50	1.14121e-48	Abhydrolase_1	PF00561:alpha/beta hydrolase fold	VIT_202s0012g02660	3131.55	1361.52	1.20168	3.36128e-12	7.14792e-11	-	PF01399:PCI domain
VIT_217s0000g04150	101.027	535.961	-2.40683	4.90682e-50	1.14423e-48	NmrA	PF05368:NmrA-like family	VIT_208s0040g00820	104.649	480.151	-2.19728	3.37372e-12	7.16766e-11	p450	PF00067:Cytochrome P450
VIT_207s0129g00960	42.4885	388.051	-3.20344	5.07081e-50	1.18136e-48	Pkinase_Tyr	PF12819:Carbohydrate-binding protein of the ER|PF07714:Protein tyrosine kinase	VIT_212s0059g02150	4371.76	921.438	2.24617	3.40009e-12	7.21691e-11	-	-
VIT_203s0097g00550	4745.13	1509.25	1.65235	5.13259e-50	1.19463e-48	-	PF04931:DNA polymerase phi	VIT_218s0001g01310	92.9522	295.872	-1.67111	3.44405e-12	7.30338e-11	Pkinase	PF00069:Protein kinase domain|PF07645:Calcium-binding EGF domain
VIT_200s0551g00020	7796.08	2603.6	1.58238	5.41267e-50	1.25864e-48	-	-	VIT_208s0056g00200	9145.98	4212.73	1.11838	3.46879e-12	7.34898e-11	-	-
VIT_207s0005g01050	13.9512	289.084	-4.34673	5.69291e-50	1.32256e-48	-	-	VIT_213s0019g00340	2323.01	914.699	1.34449	3.50008e-12	7.40833e-11	-	PF00462:Glutaredoxin
VIT_209s0002g00700	443.904	4096.12	-3.20422	6.56196e-50	1.52303e-48	-	PF05564:Dormancy/auxin associated protein	VIT_214s0066g02090	212.681	27.5821	2.9444	3.52127e-12	7.44624e-11	AAA	PF00004:ATPase family associated with various cellular activities (AAA)|PF14363:Domain associated at C-terminal with AAA
VIT_211s0118g00760	8206.78	27068.9	-1.72172	6.91077e-50	1.60248e-48	-	-	VIT_202s0025g04420	114.638	15.5114	2.88574	3.55698e-12	7.51474e-11	MatE	PF01554:MatE
VIT_207s0151g00790	1800.07	578.034	1.63802	7.81634e-50	1.81077e-48	-	-	VIT_200s1360g00010	251.919	50.2741	2.32439	3.59171e-12	7.58105e-11	-	PF12854:PPR repeat|PF13041:PPR repeat family
VIT_201s0010g01850	1072.7	162.02	2.7272	9.62138e-50	2.22685e-48	UvrD-helicase	PF13361:UvrD-like helicase C-terminal domain|PF00580:UvrD/REP helicase N-terminal domain|PF13086:AAA domain|PF13087:AAA domain	VIT_201s0010g02960	92.6372	4.578	4.34816	3.6634e-12	7.72517e-11	-	-
VIT_204s0008g01000	3988.02	1521.61	1.38984	9.85305e-50	2.27835e-48	DEAD	PF00270:DEAD/DEAH box helicase|PF00271:Helicase conserved C-terminal domain	VIT_215s0048g01365	2112.96	506.565	2.06037	3.7708e-12	7.92952e-11	Abhydrolase_3	PF07859:alpha/beta hydrolase fold
VIT_201s0026g02650	15144.1	4358.11	1.7969	1.05816e-49	2.44453e-48	KH_1	PF00013:KH domain	VIT_200s0975g00020	9.11573	76.8951	-3.0743	3.88269e-12	8.15725e-11	-	PF03552:Cellulose synthase
VIT_201s0026g00940	96.4481	591.323	-2.61582	1.15085e-49	2.65617e-48	Response_reg	PF00072:Response regulator receiver domain	VIT_217s0000g03560	297.418	110.273	1.43188	3.90253e-12	8.19134e-11	Myb_DNA-binding	PF00249:Myb-like DNA-binding domain
VIT_214s0066g00810	1291.84	8612.05	-2.73627	1.29353e-49	2.98272e-48	-	-	VIT_216s0022g02100	485.894	214.25	1.18119	3.94161e-12	8.26572e-11	-	PF06232:Embryo-specific protein 3, (ATS3)
VIT_211s0016g03690	1100.35	2754.52	-1.3235	1.31924e-49	3.03917e-48	3HCDH_N	PF00725:3-hydroxyacyl-CoA dehydrogenase, C-terminal domain|PF02737:3-hydroxyacyl-CoA dehydrogenase, NAD binding domain|PF00378:Enoyl-CoA hydratase/isomerase	VIT_208s0007g02690	11.9333	94.8609	-2.99553	3.97028e-12	8.31299e-11	adh_short	PF00106:short chain dehydrogenase
VIT_204s0043g00250	8217.57	2555.59	1.68495	1.39985e-49	3.22187e-48	-	PF04981:NMD3 family	VIT_206s0004g03930	15.0158	99.6188	-2.73531	3.97214e-12	8.31299e-11	-	-
VIT_215s0024g00620	1422.14	497.36	1.51495	1.44408e-49	3.32059e-48	-	-	VIT_201s0026g00350	24.9754	135.911	-2.44105	3.97529e-12	8.31299e-11	-	PF14215:bHLH-MYC and R2R3-MYB transcription factors N-terminal
VIT_202s0025g01050	2267.94	5585.03	-1.30042	1.50275e-49	3.45229e-48	-	-	VIT_202s0025g02200	289.24	64.5157	2.1627	3.97882e-12	8.31299e-11	-	PF09243:Mitochondrial small ribosomal subunit Rsm22
VIT_205s0020g04690	23.7837	311.036	-3.69821	1.59116e-49	3.652e-48	-	PF02309:AUX/IAA family	VIT_216s0098g01380	1394.56	341.06	2.03164	4.00787e-12	8.36596e-11	-	PF03226:Yippee zinc-binding/DNA-binding /Mis18, centromere assembly
VIT_205s0020g03180	131.241	585.21	-2.15919	1.66744e-49	3.82353e-48	-	PF02531:PsaD	VIT_201s0011g02950	330.352	96.3992	1.77749	4.05286e-12	8.45211e-11	-	PF13920:Zinc finger, C3HC4 type (RING finger)|PF10269:Transmembrane Fragile-X-F protein
VIT_213s0019g00390	549.387	91.0962	2.59218	1.69671e-49	3.88704e-48	-	-	VIT_212s0059g00870	141.722	540.462	-1.93052	4.20934e-12	8.77036e-11	Pkinase	PF00069:Protein kinase domain
VIT_212s0059g00490	437.773	1597.52	-1.86514	1.97623e-49	4.52322e-48	-	PF07172:Glycine rich protein family	VIT_200s0207g00250	80.9099	226.137	-1.48234	4.24401e-12	8.83448e-11	-	-
VIT_206s0004g00690	1432.82	375.003	1.93254	2.24526e-49	5.13424e-48	-	-	VIT_203s0063g01030	552.45	215.232	1.35898	4.40327e-12	9.15759e-11	Pro_isomerase	PF00515:Tetratricopeptide repeat|PF00160:Cyclophilin type peptidyl-prolyl cis-trans isomerase/CLD
VIT_204s0023g02100	357.724	49.1918	2.86118	2.38158e-49	5.44095e-48	-	-	VIT_213s0067g03140	2244.82	782.581	1.5201	4.49125e-12	9.33201e-11	WRKY	PF03106:WRKY DNA -binding domain
VIT_205s0020g01480	3264.48	1391.16	1.23048	2.54261e-49	5.80347e-48	-	PF05498:Rapid ALkalinization Factor (RALF)	VIT_217s0000g03390	342.122	921.274	-1.42978	4.49692e-12	9.33522e-11	-	PF07887:Calmodulin binding protein-like
VIT_205s0102g01180	883.373	3688.95	-2.0609	3.1493e-49	7.18161e-48	-	-	VIT_214s0128g00050	569.848	1783.96	-1.64623	4.75692e-12	9.8569e-11	-	PF04536:TLP18.3, Psb32 and MOLO-1 founding proteins of phosphatase
VIT_208s0007g03230	3793.24	1172.22	1.69399	3.234e-49	7.368e-48	-	-	novel.799	79.9334	0	8.80762	4.80162e-12	9.94046e-11	-	- && Q9ZVI6.1 RecName: Full=Protein LURP-one-related 8 && -
VIT_206s0061g01330	1147.78	234.437	2.29034	3.41916e-49	7.78268e-48	-	PF01246:Ribosomal protein L24e	VIT_200s0215g00040	2817.14	1060.31	1.40967	4.95193e-12	1.02423e-10	-	PF01851:Proteasome/cyclosome repeat
VIT_202s0025g04864	1457.51	395.743	1.88033	3.6416e-49	8.28138e-48	p450	PF00067:Cytochrome P450	VIT_208s0040g01750	371.962	110.592	1.75098	5.00292e-12	1.03383e-10	-	PF13041:PPR repeat family|PF12854:PPR repeat
VIT_205s0020g00410	1393.93	3231.81	-1.21331	3.73946e-49	8.49611e-48	-	PF06650:SHR-binding domain of vacuolar-sorting associated protein 13|PF16908:Vacuolar sorting-associated protein 13, N-terminal|PF12624:N-terminal region of Chorein or VPS13|PF06398:Integral peroxisomal membrane peroxin|PF16910:Repeating coiled region of VPS13|PF06101:Plant protein of unknown function (DUF946)|PF16909:Vacuolar-sorting-associated 13 protein C-terminal	VIT_213s0047g01110	902.461	277.59	1.70086	5.19161e-12	1.07185e-10	-	PF10453:Nuclear fragile X mental retardation-interacting protein 1 (NUFIP1)
VIT_201s0026g02100	265.567	1230.6	-2.21059	3.82566e-49	8.68401e-48	-	-	VIT_208s0007g01360	1752.15	708.707	1.306	5.21945e-12	1.07661e-10	-	-
VIT_212s0057g01440	29.0974	399.4	-3.77326	3.87481e-49	8.78751e-48	-	-	VIT_208s0007g07220	7177.82	3300.82	1.12079	5.36131e-12	1.10487e-10	-	PF00177:Ribosomal protein S7p/S5e
VIT_210s0003g05470	994.515	259.362	1.93937	4.07719e-49	9.23802e-48	FAD_binding_4	PF08031:Berberine and berberine like|PF01565:FAD binding domain	VIT_202s0012g01590	1641.06	659.053	1.31623	5.39567e-12	1.11094e-10	-	-
VIT_205s0077g00670	326.002	1226.08	-1.91107	4.17368e-49	9.448e-48	-	-	VIT_201s0011g06330	507.948	218.23	1.21869	5.6241e-12	1.15692e-10	-	PF03999:Microtubule associated protein (MAP65/ASE1 family)
VIT_214s0068g02190	75.4962	627.292	-3.04372	4.26799e-49	9.65266e-48	Voltage_CLC	PF00654:Voltage gated chloride channel	VIT_205s0029g00500	952.965	2010.97	-1.07726	5.67634e-12	1.16661e-10	-	-
VIT_208s0007g03160	154.407	625.996	-2.01962	4.30639e-49	9.73062e-48	-	PF02881:SRP54-type protein, helical bundle domain|PF00448:SRP54-type protein, GTPase domain|PF02978:Signal peptide binding domain	VIT_212s0035g02090	3934.86	8081.32	-1.03825	5.8028e-12	1.19044e-10	Pkinase	PF00069:Protein kinase domain|PF07714:Protein tyrosine kinase
VIT_210s0042g01180	430.059	43.8687	3.29189	4.34836e-49	9.81651e-48	Piwi	PF16488:Argonaute linker 2 domain|PF16486:N-terminal domain of argonaute|PF02171:Piwi domain|PF02170:PAZ domain|PF08699:Argonaute linker 1 domain|PF16487:Mid domain of argonaute	VIT_214s0128g00110	235.742	81.914	1.52662	5.82414e-12	1.19374e-10	HLH	PF00010:Helix-loop-helix DNA-binding domain
VIT_209s0002g08460	1438.39	230.199	2.64241	4.87957e-49	1.10057e-47	-	-	VIT_210s0003g01070	84.0409	231.913	-1.46419	5.83528e-12	1.19494e-10	-	-
VIT_212s0035g00340	2533.59	1011.01	1.32555	5.10989e-49	1.15147e-47	AAA	PF00004:ATPase family associated with various cellular activities (AAA)|PF14363:Domain associated at C-terminal with AAA	VIT_218s0001g00820	1226.43	3009.41	-1.29488	5.9071e-12	1.20856e-10	-	PF00085:Thioredoxin
VIT_216s0098g01290	583.379	3311.88	-2.50359	5.2153e-49	1.17415e-47	-	-	VIT_209s0002g02880	300.151	673.6	-1.16653	6.10272e-12	1.24745e-10	-	PF13855:Leucine rich repeat|PF12819:Carbohydrate-binding protein of the ER
VIT_205s0020g03860	105.645	811.766	-2.93874	5.25741e-49	1.18256e-47	-	PF02574:Homocysteine S-methyltransferase	VIT_205s0049g01200	195.304	429.308	-1.13628	6.1705e-12	1.26017e-10	Pkinase	PF00069:Protein kinase domain
VIT_208s0007g05260	457.08	1604.46	-1.81043	5.35436e-49	1.20327e-47	GATase_2	PF00310:Glutamine amidotransferases class-II|PF01645:Conserved region in glutamate synthase|PF01493:GXGXG motif|PF04898:Glutamate synthase central domain	VIT_205s0102g00450	188.973	26.0047	2.86344	6.30141e-12	1.28575e-10	-	PF13499:EF-hand domain pair
VIT_205s0062g01270	437.62	46.3566	3.23671	5.82965e-49	1.3089e-47	UDPGT	PF00201:UDP-glucoronosyl and UDP-glucosyl transferase	VIT_200s0684g00010	237.394	81.2479	1.54836	6.32577e-12	1.28956e-10	Pkinase_Tyr	PF07714:Protein tyrosine kinase
VIT_210s0116g00530	18.42	335.052	-4.16485	6.38586e-49	1.43248e-47	-	PF01946:Thi4 family	VIT_218s0001g01660	148.156	366.002	-1.30451	6.42647e-12	1.30891e-10	-	PF10664:Cyanobacterial and plastid NDH-1 subunit M
VIT_207s0005g01820	816.885	234.845	1.79795	6.61924e-49	1.48349e-47	-	PF01106:NifU-like domain	VIT_205s0020g04420	42.5862	177.281	-2.06045	6.45667e-12	1.3127e-10	-	PF13499:EF-hand domain pair
VIT_212s0059g01820	393.097	1215.24	-1.62922	7.60951e-49	1.70388e-47	PP2C	PF00481:Protein phosphatase 2C	VIT_216s0022g01590	992.572	376.372	1.39915	6.51363e-12	1.3231e-10	-	PF00312:Ribosomal protein S15|PF08069:Ribosomal S13/S15 N-terminal domain
VIT_214s0066g00950	1973.55	630.781	1.64555	7.76e-49	1.73601e-47	-	PF00180:Isocitrate/isopropylmalate dehydrogenase	VIT_218s0001g12880	11.8421	80.141	-2.75569	6.82628e-12	1.38536e-10	-	PF03492:SAM dependent carboxyl methyltransferase
VIT_207s0151g00260	344.616	23.8996	3.84583	7.8224e-49	1.74839e-47	ADH_N	PF13602:Zinc-binding dehydrogenase|PF08240:Alcohol dehydrogenase GroES-like domain	VIT_209s0002g00520	135.545	0.666412	7.70923	7.17362e-12	1.45325e-10	Lipase_GDSL	PF00657:GDSL-like Lipase/Acylhydrolase
VIT_207s0141g00020	3154.59	975.381	1.69315	8.19444e-49	1.82989e-47	-	-	VIT_212s0059g00290	35.065	182.962	-2.38132	7.21592e-12	1.46052e-10	-	-
VIT_207s0005g04220	597.462	93.9545	2.66741	8.70642e-49	1.94247e-47	-	PF01657:Salt stress response/antifungal	VIT_214s0060g01630	4486.15	1681.88	1.41537	7.25598e-12	1.46731e-10	-	PF01399:PCI domain
VIT_214s0068g01510	738.576	192.594	1.93856	9.06729e-49	2.02117e-47	-	-	VIT_215s0048g02460	3.01855	57.0776	-4.22894	7.32846e-12	1.48065e-10	-	PF00891:O-methyltransferase|PF08100:Dimerisation domain
VIT_201s0011g06250	1232.34	3831.08	-1.63586	1.02126e-48	2.27441e-47	-	PF06955:Xyloglucan endo-transglycosylase (XET) C-terminus|PF00722:Glycosyl hydrolases family 16	VIT_206s0004g08470	116.747	17.7376	2.71773	7.40084e-12	1.49394e-10	-	-
VIT_207s0031g02620	392.213	55.4123	2.82649	1.13778e-48	2.53165e-47	-	PF14541:Xylanase inhibitor C-terminal|PF14543:Xylanase inhibitor N-terminal	VIT_217s0000g00730	88.0232	6.18611	3.83681	7.45861e-12	1.50426e-10	-	-
VIT_207s0005g05160	9123.28	3806.67	1.26096	1.16917e-48	2.59915e-47	AAA	PF00004:ATPase family associated with various cellular activities (AAA)	VIT_209s0002g09120	74.7457	8.79622	3.09383	7.48361e-12	1.50796e-10	AP2	PF00847:AP2 domain
VIT_201s0011g00690	4026.88	19302.7	-2.26084	1.22248e-48	2.71523e-47	-	PF00984:UDP-glucose/GDP-mannose dehydrogenase family, central domain|PF03721:UDP-glucose/GDP-mannose dehydrogenase family, NAD binding domain|PF03720:UDP-glucose/GDP-mannose dehydrogenase family, UDP binding domain	VIT_209s0002g00920	488.845	200.386	1.28813	7.81787e-12	1.57392e-10	-	PF06814:Lung seven transmembrane receptor
VIT_214s0030g00740	2268.82	842.869	1.42847	1.29249e-48	2.86814e-47	PP-binding	PF00550:Phosphopantetheine attachment site	VIT_214s0171g00430	2419.96	1036.74	1.22291	7.83111e-12	1.57519e-10	-	PF01145:SPFH domain / Band 7 family
VIT_202s0025g04170	341.289	1366.41	-2	1.34324e-48	2.9781e-47	HSF_DNA-bind	PF00447:HSF-type DNA-binding	VIT_209s0002g03700	76.6144	3.45538	4.44597	7.86226e-12	1.58005e-10	-	-
VIT_213s0019g03900	2534.72	695.305	1.86588	1.36203e-48	3.01705e-47	-	PF03715:Noc2p family	VIT_218s0072g00320	66.7024	0	8.54621	7.92312e-12	1.59087e-10	-	PF13417:Glutathione S-transferase, N-terminal domain|PF13410:Glutathione S-transferase, C-terminal domain
VIT_212s0055g01140	174.61	970.274	-2.47036	1.39e-48	3.07626e-47	-	PF14368:Probable lipid transfer	VIT_216s0100g00360	772.936	1703.57	-1.14018	7.94655e-12	1.59416e-10	-	PF04080:Per1-like
VIT_207s0197g00080	1861.45	581.789	1.67717	1.49599e-48	3.30787e-47	Pkinase	PF00069:Protein kinase domain	VIT_207s0005g03110	455.087	135.87	1.74471	7.98125e-12	1.59971e-10	-	PF13424:Tetratricopeptide repeat
VIT_206s0009g03670	936.325	4891.84	-2.3841	1.5025e-48	3.31931e-47	-	-	VIT_219s0093g00150	261.07	41.8176	2.64301	8.02597e-12	1.60725e-10	GST_N	PF02798:Glutathione S-transferase, N-terminal domain|PF14497:Glutathione S-transferase, C-terminal domain
VIT_216s0100g00670	5.94074	312.242	-5.71914	1.55349e-48	3.42888e-47	-	-	VIT_212s0057g00940	406.492	869.141	-1.09603	8.20136e-12	1.64092e-10	G6PD_C	PF02781:Glucose-6-phosphate dehydrogenase, C-terminal domain|PF00479:Glucose-6-phosphate dehydrogenase, NAD binding domain
VIT_216s0100g01160	2637.39	356.058	2.88939	1.5852e-48	3.49578e-47	Chal_sti_synt_N	PF00195:Chalcone and stilbene synthases, N-terminal domain|PF02797:Chalcone and stilbene synthases, C-terminal domain	VIT_216s0050g02720	254.174	549.455	-1.11213	8.27748e-12	1.65469e-10	Pkinase	PF00069:Protein kinase domain
VIT_214s0068g00840	89.0939	473.731	-2.41531	1.61412e-48	3.55637e-47	-	-	VIT_205s0020g03450	2630.3	1248.18	1.07543	8.35046e-12	1.66737e-10	-	PF00416:Ribosomal protein S13/S18
VIT_208s0007g04230	635.451	1761.17	-1.47136	1.63828e-48	3.6064e-47	-	-	VIT_218s0001g14650	185.379	33.7989	2.45763	8.3556e-12	1.66737e-10	-	PF01096:Transcription factor S-II (TFIIS)
VIT_213s0156g00060	699.523	1977.87	-1.49947	1.71804e-48	3.77862e-47	Metallophos	PF00149:Calcineurin-like phosphoesterase	VIT_205s0077g00030	942.279	1956.47	-1.05424	8.66369e-12	1.72733e-10	Ammonium_transp	PF00909:Ammonium Transporter Family
VIT_202s0012g00550	1060.62	299.648	1.82282	1.94026e-48	4.26357e-47	Exo_endo_phos	PF03372:Endonuclease/Exonuclease/phosphatase family	VIT_202s0025g01790	68.195	198.972	-1.54584	8.72001e-12	1.73703e-10	-	PF03552:Cellulose synthase
VIT_206s0004g01660	510.213	29.6425	4.09928	2.08789e-48	4.58392e-47	UDPGT	PF00201:UDP-glucoronosyl and UDP-glucosyl transferase	VIT_210s0003g00260	1116.67	525.314	1.08862	8.76245e-12	1.74395e-10	-	-
VIT_214s0171g00170	121.15	1129.75	-3.21621	2.11761e-48	4.64506e-47	-	PF10358:N-terminal C2 in EEIG1 and EHBP1 proteins	VIT_219s0015g02910	264.205	703.855	-1.41333	9.03691e-12	1.797e-10	-	-
VIT_209s0002g07530	229.842	831.969	-1.85498	2.22921e-48	4.88551e-47	-	-	VIT_210s0003g00760	4.77101	67.2621	-3.82509	9.10264e-12	1.80848e-10	ANF_receptor	PF00060:Ligand-gated ion channel|PF01094:Receptor family ligand binding region|PF00497:Bacterial extracellular solute-binding proteins, family 3
VIT_216s0050g00880	10753.6	3516.51	1.61249	2.23129e-48	4.88575e-47	-	PF01269:Fibrillarin	VIT_209s0002g01630	1604.53	598.022	1.42383	9.75358e-12	1.93442e-10	-	PF01145:SPFH domain / Band 7 family|PF16200:C-terminal region of band_7
VIT_202s0033g00930	760.501	181.495	2.06595	2.5565e-48	5.59291e-47	-	PF00436:Single-strand binding protein family	VIT_204s0008g04820	117.72	10.8489	3.43283	1.02221e-11	2.02381e-10	-	-
VIT_213s0019g04580	635.911	151.11	2.07485	3.15556e-48	6.89739e-47	-	PF05180:DNL zinc finger	VIT_214s0006g00820	2481.74	1036.68	1.2594	1.0521e-11	2.08116e-10	-	PF01294:Ribosomal protein L13e
VIT_212s0028g03130	11409.6	4331.35	1.39727	3.56791e-48	7.79183e-47	-	-	VIT_214s0060g00250	442.721	893.402	-1.01269	1.09945e-11	2.17292e-10	-	-
VIT_208s0007g07460	5404.26	1942.36	1.47609	3.62029e-48	7.89925e-47	-	PF00118:TCP-1/cpn60 chaperonin family	VIT_205s0049g00680	132.542	0.30186	8.57559	1.12561e-11	2.22269e-10	-	-
VIT_218s0072g00980	12.941	290.414	-4.52204	3.75244e-48	8.18039e-47	-	PF13855:Leucine rich repeat	VIT_202s0154g00300	235.925	48.9696	2.27171	1.13187e-11	2.23311e-10	-	PF14547:Hydrophobic seed protein
VIT_208s0040g00050	173.886	734.25	-2.07487	4.05602e-48	8.83441e-47	-	-	VIT_214s0066g00640	2340.57	798.106	1.55222	1.17295e-11	2.31215e-10	-	-
VIT_204s0008g03120	1364.95	427.222	1.67462	4.24249e-48	9.23246e-47	-	PF05185:PRMT5 arginine-N-methyltransferase	VIT_217s0000g09280	31080.7	11044.9	1.49264	1.18469e-11	2.33326e-10	ZZ	PF16158:Ig-like domain from next to BRCA1 gene|PF00564:PB1 domain|PF00569:Zinc finger, ZZ type
VIT_207s0104g01280	487.854	104.169	2.22646	5.23477e-48	1.13818e-46	Na_H_Exchanger	PF00999:Sodium/hydrogen exchanger family	VIT_213s0158g00420	463.879	108.89	2.09094	1.18805e-11	2.33783e-10	-	PF14111:Domain of unknown function (DUF4283)
VIT_213s0067g03390	755.554	1962.12	-1.37586	5.8131e-48	1.26282e-46	Response_reg	PF00072:Response regulator receiver domain|PF06203:CCT motif	VIT_200s0407g00050	3.39808	63.6351	-4.22936	1.21877e-11	2.3962e-10	-	-
VIT_201s0026g00980	214.858	794.915	-1.89025	5.83237e-48	1.26589e-46	-	-	VIT_209s0002g00620	1102.06	332.464	1.72897	1.22784e-11	2.41195e-10	-	-
VIT_217s0000g07350	4799.6	1185.37	2.01747	6.00185e-48	1.30154e-46	Exo70	PF03081:Exo70 exocyst complex subunit	VIT_203s0038g04350	6983.04	3472.07	1.00803	1.24346e-11	2.44023e-10	AAA	PF00004:ATPase family associated with various cellular activities (AAA)
VIT_218s0001g00480	7334.18	2850.79	1.36312	6.09964e-48	1.32159e-46	-	PF00118:TCP-1/cpn60 chaperonin family	VIT_200s0199g00070	109.244	20.3524	2.42449	1.24439e-11	2.44023e-10	RhoGAP	PF00169:PH domain|PF00620:RhoGAP domain
VIT_218s0001g09940	3093.16	1170.01	1.40247	6.17647e-48	1.33706e-46	F-box	PF00646:F-box domain	VIT_216s0098g00160	61.9811	206.606	-1.73667	1.26109e-11	2.47084e-10	Pkinase	PF00069:Protein kinase domain|PF13947:Wall-associated receptor kinase galacturonan-binding
VIT_212s0035g02100	169.839	687.529	-2.018	7.92685e-48	1.71448e-46	GST_N	PF02798:Glutathione S-transferase, N-terminal domain	VIT_217s0000g02030	147.245	27.9082	2.3963	1.28399e-11	2.51353e-10	DnaJ	PF00684:DnaJ central domain|PF00226:DnaJ domain|PF01556:DnaJ C terminal domain
VIT_203s0091g00870	155.12	638.418	-2.03948	8.08849e-48	1.74792e-46	-	PF01583:Adenylylsulphate kinase	VIT_214s0128g00680	82.16	2.5498	4.99831	1.29371e-11	2.53038e-10	-	PF00190:Cupin
VIT_206s0004g02250	269.893	11.6917	4.54551	9.7586e-48	2.10699e-46	-	-	VIT_202s0087g00910	2682.52	9664.87	-1.84913	1.29678e-11	2.5342e-10	RPE65	PF03055:Retinal pigment epithelial membrane protein
VIT_205s0049g00560	640.234	42.7404	3.90501	1.06146e-47	2.28981e-46	-	PF11443:Domain of unknown function (DUF2828)	VIT_215s0048g01080	457.358	129.848	1.81638	1.30293e-11	2.54402e-10	-	-
VIT_201s0011g03070	3953.36	9044.73	-1.19396	1.22125e-47	2.63223e-46	B3	PF02362:B3 DNA binding domain|PF00847:AP2 domain	VIT_218s0001g05300	13.8014	90.918	-2.7148	1.31907e-11	2.5721e-10	-	PF02358:Trehalose-phosphatase
VIT_212s0059g00760	66.3542	467.711	-2.81143	1.27122e-47	2.73754e-46	-	PF01507:Phosphoadenosine phosphosulfate reductase family	VIT_212s0035g00380	6325.84	2851.28	1.14958	1.31958e-11	2.5721e-10	AAA	PF14363:Domain associated at C-terminal with AAA|PF00004:ATPase family associated with various cellular activities (AAA)
VIT_210s0071g00330	586.075	2.77845	7.70862	1.33348e-47	2.86914e-46	GRAM	PF02893:GRAM domain	VIT_201s0127g00340	20.2879	96.8292	-2.25353	1.32532e-11	2.58107e-10	-	PF09713:Plant protein 1589 of unknown function (A_thal_3526)
VIT_210s0042g00830	909.611	96.4484	3.23742	1.50455e-47	3.2344e-46	JmjC	PF02373:JmjC domain, hydroxylase|PF10497:Zinc-finger domain of monoamine-oxidase A repressor R1	VIT_217s0000g01780	1274.46	2873.1	-1.17273	1.32864e-11	2.58533e-10	-	PF03650:Uncharacterised protein family (UPF0041)
VIT_213s0067g01940	456.843	3.15592	7.19409	1.53203e-47	3.2906e-46	-	PF10604:Polyketide cyclase / dehydrase and lipid transport	VIT_203s0063g00530	170.475	428.207	-1.32854	1.34692e-11	2.61864e-10	-	PF13499:EF-hand domain pair
VIT_208s0007g04000	9.03085	277.824	-4.93922	1.69579e-47	3.63919e-46	-	-	VIT_216s0050g00990	39.6114	184.086	-2.21631	1.42014e-11	2.75862e-10	FAD_binding_8	PF08030:Ferric reductase NAD binding domain|PF08022:FAD-binding domain|PF01794:Ferric reductase like transmembrane component|PF05684:Protein of unknown function (DUF819)
VIT_213s0019g00590	1614.76	359.022	2.16856	1.77822e-47	3.81278e-46	-	PF04762:IKI3 family	VIT_219s0014g02830	331.562	1130.91	-1.76984	1.42458e-11	2.76488e-10	FAD_binding_8	PF08414:Respiratory burst NADPH oxidase|PF08030:Ferric reductase NAD binding domain|PF08022:FAD-binding domain|PF01794:Ferric reductase like transmembrane component
VIT_208s0007g01360	827.295	2754.46	-1.73406	1.90906e-47	4.08979e-46	-	-	VIT_208s0007g04170	7673.54	3298.83	1.21792	1.42678e-11	2.76678e-10	PK	PF02887:Pyruvate kinase, alpha/beta domain|PF00224:Pyruvate kinase, barrel domain
VIT_218s0001g04580	725.434	191.63	1.91952	2.02581e-47	4.33615e-46	-	-	VIT_205s0029g00440	2148.94	974.933	1.14027	1.4308e-11	2.7722e-10	RRM_1	PF00076:RNA recognition motif. (a.k.a. RRM, RBD, or RNP domain)
VIT_207s0151g00770	1600.84	586.251	1.44852	2.08346e-47	4.45569e-46	Kelch_1	PF01344:Kelch motif	VIT_206s0004g08150	7043.67	2618.18	1.42771	1.47983e-11	2.86476e-10	p450	PF00067:Cytochrome P450
VIT_208s0105g00510	1611.34	523.162	1.62296	2.32442e-47	4.96671e-46	-	-	VIT_218s0001g13230	157.21	29.656	2.4054	1.50576e-11	2.91247e-10	-	-
VIT_208s0007g00730	3058.74	782.102	1.96698	2.65261e-47	5.66309e-46	WD40	PF04192:Utp21 specific WD40 associated putative domain|PF00400:WD domain, G-beta repeat	VIT_219s0090g00810	515.863	177.817	1.53645	1.5209e-11	2.93674e-10	GATase	PF00117:Glutamine amidotransferase class-I|PF00977:Histidine biosynthesis protein
VIT_209s0002g06760	2442.71	13641.4	-2.48105	2.67917e-47	5.71487e-46	-	-	VIT_214s0068g01300	1789.04	4026.28	-1.17019	1.52646e-11	2.94495e-10	Aminotran_1_2	PF00155:Aminotransferase class I and II
VIT_214s0128g00850	1479.32	477.314	1.63087	2.76322e-47	5.88909e-46	-	-	VIT_204s0023g00640	255.869	905.255	-1.82334	1.53335e-11	2.95574e-10	LRRNT_2	PF08263:Leucine rich repeat N-terminal domain
VIT_200s0567g00010	685.379	2890.1	-2.07471	2.9732e-47	6.33114e-46	-	-	VIT_219s0015g00780	584.083	180.516	1.69429	1.54336e-11	2.97251e-10	RNA_pol_A_bac	PF01193:RNA polymerase Rpb3/Rpb11 dimerisation domain|PF01000:RNA polymerase Rpb3/RpoA insert domain
VIT_205s0020g04540	641.338	5832.14	-3.18372	3.30093e-47	7.02299e-46	-	PF08541:3-Oxoacyl-[acyl-carrier-protein (ACP)] synthase III C terminal|PF08392:FAE1/Type III polyketide synthase-like protein	VIT_201s0011g05310	269.207	712.83	-1.40442	1.58443e-11	3.04903e-10	-	-
VIT_213s0064g01300	919.166	257.373	1.83479	3.90069e-47	8.2919e-46	Ras	PF00071:Ras family	VIT_215s0046g03570	2217.95	4462.17	-1.00848	1.61409e-11	3.10346e-10	adh_short	PF00106:short chain dehydrogenase
VIT_207s0191g00080	15.2493	287.371	-4.23069	4.36181e-47	9.26418e-46	-	PF05147:Lanthionine synthetase C-like protein	VIT_204s0008g00370	23.7423	99.116	-2.06254	1.64546e-11	3.15841e-10	Pkinase	PF13855:Leucine rich repeat|PF00069:Protein kinase domain|PF08263:Leucine rich repeat N-terminal domain
VIT_208s0105g00300	353.05	1896.42	-2.42404	4.39659e-47	9.33004e-46	PI-PLC-X	PF00168:C2 domain|PF00387:Phosphatidylinositol-specific phospholipase C, Y domain|PF00388:Phosphatidylinositol-specific phospholipase C, X domain|PF09279:Phosphoinositide-specific phospholipase C, efhand-like	VIT_219s0014g02920	246.051	78.0917	1.65683	1.70077e-11	3.25906e-10	-	-
VIT_206s0004g02750	203.457	747.928	-1.87696	4.69437e-47	9.95344e-46	Auxin_resp	PF02362:B3 DNA binding domain|PF06507:Auxin response factor	VIT_209s0070g00620	4.09906	62.3145	-3.93619	1.70399e-11	3.26249e-10	-	PF13855:Leucine rich repeat
VIT_215s0048g01010	40.4999	346.15	-3.08925	5.30276e-47	1.12338e-45	Epimerase	PF01370:NAD dependent epimerase/dehydratase family	VIT_202s0025g00340	1417.4	684.875	1.04937	1.70699e-11	3.26547e-10	Pyr_redox_2	PF07992:Pyridine nucleotide-disulphide oxidoreductase
VIT_208s0007g00540	552.99	5764.43	-3.38048	5.51507e-47	1.16736e-45	-	-	VIT_209s0002g08090	882.3	1963.44	-1.15384	1.74754e-11	3.34022e-10	2OG-FeII_Oxy	PF03171:2OG-Fe(II) oxygenase superfamily|PF14226:non-haem dioxygenase in morphine synthesis N-terminal
VIT_213s0320g00070	1519.95	530.377	1.51846	6.79457e-47	1.43696e-45	Myosin_head	PF00063:Myosin head (motor domain)|PF02736:Myosin N-terminal SH3-like domain|PF01843:DIL domain	VIT_219s0014g03820	23.9687	107.197	-2.15799	1.75684e-11	3.35517e-10	Myb_DNA-binding	PF00249:Myb-like DNA-binding domain
VIT_212s0057g00670	3224.59	938.413	1.78035	6.95481e-47	1.46959e-45	HATPase_c	PF00183:Hsp90 protein|PF02518:Histidine kinase-, DNA gyrase B-, and HSP90-like ATPase	VIT_218s0001g06650	29.2814	170.6	-2.54005	1.79103e-11	3.41757e-10	HLH	PF00010:Helix-loop-helix DNA-binding domain
VIT_207s0129g00610	2860.63	986.134	1.5359	7.4312e-47	1.56891e-45	-	PF07899:Frigida-like protein	VIT_207s0104g00850	1020.71	359.514	1.50544	1.89869e-11	3.61996e-10	Pkinase	PF00069:Protein kinase domain
VIT_210s0092g00640	675.507	4724.44	-2.80472	9.53803e-47	2.012e-45	-	-	VIT_200s0304g00080	71.2396	283.172	-1.98992	1.91325e-11	3.6416e-10	-	PF02358:Trehalose-phosphatase
VIT_215s0021g02480	6903.94	3171.95	1.12201	1.02485e-46	2.16003e-45	-	-	VIT_203s0063g00720	185.527	18.8217	3.30291	1.9229e-11	3.6569e-10	Abhydrolase_3	PF07859:alpha/beta hydrolase fold
VIT_209s0002g00010	499.34	94.3673	2.40421	1.03558e-46	2.1808e-45	-	-	VIT_213s0156g00150	2819.54	1055.3	1.41768	1.92709e-11	3.66179e-10	-	-
VIT_206s0004g04650	9625.38	26589.4	-1.46584	1.17227e-46	2.46656e-45	-	-	VIT_217s0000g01070	198.48	61.0624	1.70103	1.96917e-11	3.73861e-10	-	PF12146:Serine aminopeptidase, S33
VIT_214s0108g00500	2149.87	629.663	1.77114	1.41066e-46	2.96562e-45	-	PF10350:Putative death-receptor fusion protein (DUF2428)	VIT_200s0566g00020	363.497	810.068	-1.15615	1.99465e-11	3.78066e-10	-	-
VIT_217s0000g04730	2195.26	762.885	1.5246	1.46884e-46	3.0853e-45	-	PF13639:Ring finger domain	VIT_201s0127g00250	54.916	5.55343	3.3173	2.02406e-11	3.83321e-10	-	PF13964:Kelch motif
VIT_210s0003g00360	5263.66	1688.3	1.64032	1.47143e-46	3.08814e-45	-	-	VIT_208s0040g00410	6152.61	2547.93	1.27184	2.05767e-11	3.8936e-10	Proteasome	PF10584:Proteasome subunit A N-terminal signature|PF00227:Proteasome subunit
VIT_218s0157g00210	348.522	1226.17	-1.81724	1.47481e-46	3.0926e-45	Exo_endo_phos	PF03372:Endonuclease/Exonuclease/phosphatase family	VIT_205s0029g00060	444.031	1008.86	-1.18389	2.10186e-11	3.97059e-10	Myb_DNA-binding	PF14379:MYB-CC type transfactor, LHEQLE motif|PF00249:Myb-like DNA-binding domain
VIT_214s0171g00250	975.023	307.844	1.66237	1.657e-46	3.47171e-45	-	PF00572:Ribosomal protein L13	VIT_213s0320g00070	221.185	54.289	2.02879	2.13494e-11	4.02973e-10	Myosin_head	PF00063:Myosin head (motor domain)|PF02736:Myosin N-terminal SH3-like domain|PF01843:DIL domain
VIT_208s0007g03640	436.63	1486.92	-1.76717	1.85836e-46	3.8903e-45	bZIP_1	PF00170:bZIP transcription factor	VIT_200s2364g00010	255.21	62.3707	2.03266	2.24845e-11	4.23693e-10	U-box	PF04564:U-box domain
VIT_206s0004g03620	942.379	2222.73	-1.23769	1.87115e-46	3.91376e-45	Pkinase	PF00069:Protein kinase domain	novel.29	84.4246	234.941	-1.4765	2.2815e-11	4.29562e-10	-	- && - && -
VIT_218s0001g01860	216.39	780.744	-1.84953	1.93421e-46	4.04225e-45	-	PF01043:SecA preprotein cross-linking domain|PF07517:SecA DEAD-like domain|PF07516:SecA Wing and Scaffold domain	VIT_218s0001g09360	673.012	2257.3	-1.7458	2.29389e-11	4.31536e-10	Peptidase_S8	PF02225:PA domain|PF05922:Peptidase inhibitor I9|PF00082:Subtilase family
VIT_218s0122g00300	2545.16	1054.96	1.27018	1.98258e-46	4.13657e-45	-	PF14009:Domain of unknown function (DUF4228)	VIT_212s0059g01820	559.978	1301.1	-1.21614	2.29703e-11	4.3177e-10	PP2C	PF00481:Protein phosphatase 2C
VIT_215s0021g00220	421.523	43.3555	3.28321	1.98268e-46	4.13657e-45	-	-	VIT_204s0069g01180	1035.33	459.776	1.17131	2.43332e-11	4.56253e-10	-	PF04970:Lecithin retinol acyltransferase
VIT_209s0054g01090	90.1936	478.264	-2.40114	2.00384e-46	4.1772e-45	-	PF13249:Squalene-hopene cyclase N-terminal domain|PF14244:gag-polypeptide of LTR copia-type|PF13243:Squalene-hopene cyclase C-terminal domain	VIT_205s0077g01420	20.5413	122.588	-2.57398	2.45369e-11	4.59691e-10	-	PF06749:Protein of unknown function (DUF1218)
VIT_208s0007g02120	90.9953	513.26	-2.49179	2.09915e-46	4.37219e-45	-	PF00686:Starch binding domain	VIT_211s0016g03420	158.978	30.2327	2.39305	2.46553e-11	4.61529e-10	-	PF13639:Ring finger domain
VIT_204s0008g06880	4080.94	1671.03	1.28844	2.34953e-46	4.8896e-45	-	PF06417:Protein of unknown function (DUF1077)	VIT_217s0000g03910	28.7763	129.081	-2.16505	2.52688e-11	4.72232e-10	p450	PF00067:Cytochrome P450
VIT_206s0009g03430	1309.89	3470.4	-1.40516	2.61376e-46	5.43492e-45	-	PF13639:Ring finger domain	VIT_201s0026g02650	7166.19	2991.68	1.26026	2.64937e-11	4.94571e-10	KH_1	PF00013:KH domain
VIT_217s0000g05480	770.696	2169.47	-1.49352	2.62874e-46	5.46147e-45	-	-	VIT_210s0003g02280	74.2931	1.57676	5.53254	2.65078e-11	4.94571e-10	2OG-FeII_Oxy	PF14226:non-haem dioxygenase in morphine synthesis N-terminal|PF03171:2OG-Fe(II) oxygenase superfamily
VIT_204s0008g06150	87.4294	515.462	-2.55192	3.15224e-46	6.5436e-45	-	-	VIT_212s0059g01920	477.8	218.631	1.1282	2.65962e-11	4.95813e-10	Pkinase_Tyr	PF07714:Protein tyrosine kinase
VIT_206s0004g03390	6390.55	2416.7	1.40289	3.5921e-46	7.45045e-45	Tetraspannin	PF00335:Tetraspanin family	VIT_210s0116g01860	1213.86	449.943	1.43186	2.68671e-11	5.00041e-10	MatE	PF01554:MatE
VIT_206s0061g00270	8425.34	3301.85	1.3513	3.61346e-46	7.48849e-45	-	PF00118:TCP-1/cpn60 chaperonin family	VIT_217s0000g06820	27.8024	145.972	-2.39255	2.71392e-11	5.04691e-10	-	PF13912:C2H2-type zinc finger
VIT_208s0040g01870	6709.69	3067.26	1.12934	4.01424e-46	8.31209e-45	-	PF00298:Ribosomal protein L11, RNA binding domain|PF03946:Ribosomal protein L11, N-terminal domain	VIT_213s0067g00640	5591.38	12797.6	-1.19459	2.72511e-11	5.06356e-10	HMG_box	PF00505:HMG (high mobility group) box
VIT_214s0006g01610	256.24	1063.53	-2.05441	4.0625e-46	8.405e-45	-	PF14009:Domain of unknown function (DUF4228)	VIT_217s0000g06450	2716.76	5896.38	-1.11791	2.73624e-11	5.07204e-10	-	-
VIT_200s0625g00040	1411.42	443.918	1.66805	4.09817e-46	8.47173e-45	-	-	VIT_213s0067g01450	13.5555	134.365	-3.30975	2.73638e-11	5.07204e-10	-	PF03195:Protein of unknown function DUF260
VIT_205s0049g01770	1713.33	597.637	1.52032	4.56251e-46	9.42372e-45	-	-	VIT_204s0008g02200	426.49	172.343	1.30717	2.81431e-11	5.21222e-10	-	PF01073:3-beta hydroxysteroid dehydrogenase/isomerase family|PF02453:Reticulon
VIT_217s0000g09350	772.823	224.526	1.78403	4.64446e-46	9.58501e-45	-	PF05605:Drought induced 19 protein (Di19), zinc-binding|PF14571:Stress-induced protein Di19, C-terminal	VIT_219s0014g04290	124.083	10.4043	3.57937	2.81965e-11	5.21784e-10	B_lectin	PF00954:S-locus glycoprotein domain|PF08276:PAN-like domain|PF01453:D-mannose binding lectin
VIT_207s0151g00640	31.8414	713.574	-4.47066	4.73751e-46	9.7689e-45	-	PF00190:Cupin	VIT_209s0054g00035	1.02043	66.6659	-6.03462	2.87148e-11	5.30943e-10	LRRNT_2	PF13855:Leucine rich repeat|PF08263:Leucine rich repeat N-terminal domain
VIT_217s0000g01410	5607.63	834.98	2.74739	4.77231e-46	9.83246e-45	Metallophos	PF00149:Calcineurin-like phosphoesterase|PF16656:Purple acid Phosphatase, N-terminal domain|PF14008:Iron/zinc purple acid phosphatase-like protein C	VIT_201s0011g04650	892.06	227.942	1.96793	2.88692e-11	5.33362e-10	-	-
VIT_218s0001g01980	352.102	1135.91	-1.68773	5.18432e-46	1.06725e-44	-	-	VIT_204s0008g04852	102.836	505.423	-2.29757	2.91043e-11	5.37268e-10	-	-
VIT_206s0004g03900	5505.88	1325.31	2.05457	5.20902e-46	1.07144e-44	E1-E2_ATPase	PF00689:Cation transporting ATPase, C-terminus|PF00122:E1-E2 ATPase|PF00702:haloacid dehalogenase-like hydrolase	VIT_200s0250g00020	1263.39	2602.99	-1.04284	2.93232e-11	5.40868e-10	-	PF16561:Glycogen recognition site of AMP-activated protein kinase
VIT_214s0108g01610	226.03	864.371	-1.93577	5.48278e-46	1.12681e-44	-	PF03721:UDP-glucose/GDP-mannose dehydrogenase family, NAD binding domain	novel.402	84.3867	0.93931	6.45094	2.95444e-11	5.44063e-10	-	- && Q6NNP0.1 RecName: Full=Autophagy-related protein 16 && -
VIT_214s0006g01250	515.948	1376.83	-1.41616	5.71444e-46	1.17345e-44	C2	PF00168:C2 domain	VIT_201s0137g00210	1310.34	3376.75	-1.36556	2.9908e-11	5.50312e-10	-	PF06298:Photosystem II protein Y (PsbY)
VIT_208s0058g00750	4881.81	1997.91	1.28861	5.94487e-46	1.21976e-44	-	-	VIT_206s0004g03810	554.785	256.858	1.11137	3.00373e-11	5.52243e-10	Kinesin	PF00225:Kinesin motor domain
VIT_210s0003g00590	413.578	55.2289	2.90899	6.4931e-46	1.33114e-44	AP2	PF00847:AP2 domain	VIT_218s0164g00030	1958.5	4898.42	-1.3225	3.06998e-11	5.6351e-10	-	PF00213:ATP synthase delta (OSCP) subunit
VIT_212s0134g00490	11.0348	304.934	-4.74379	6.74938e-46	1.38254e-44	Myb_DNA-binding	PF00249:Myb-like DNA-binding domain	VIT_215s0048g01010	2277.84	6438.83	-1.49909	3.09317e-11	5.67306e-10	Epimerase	PF01370:NAD dependent epimerase/dehydratase family
VIT_201s0011g02710	52.3788	607.857	-3.52996	7.2419e-46	1.4822e-44	-	-	VIT_213s0074g00510	652.013	270.054	1.27166	3.10536e-11	5.69081e-10	DEAD	PF00270:DEAD/DEAH box helicase
VIT_211s0016g02490	270.59	1367.93	-2.33452	7.40116e-46	1.51354e-44	Ndr	PF03096:Ndr family	VIT_211s0016g04570	267.905	648.44	-1.27544	3.12773e-11	5.72717e-10	Pkinase	PF00069:Protein kinase domain|PF08263:Leucine rich repeat N-terminal domain|PF13855:Leucine rich repeat
VIT_214s0066g01420	938.199	122.94	2.9332	7.5996e-46	1.55284e-44	-	PF03083:Sugar efflux transporter for intercellular exchange	VIT_208s0058g00060	140.768	423.368	-1.58899	3.24655e-11	5.93995e-10	LRRNT_2	PF08263:Leucine rich repeat N-terminal domain
VIT_205s0020g01200	1388.15	3308.95	-1.25273	8.54325e-46	1.74422e-44	Kinesin	PF00225:Kinesin motor domain	VIT_206s0004g06690	675.085	221.806	1.60547	3.4764e-11	6.34513e-10	-	PF01084:Ribosomal protein S18
VIT_200s0691g00010	161.174	616.853	-1.93449	8.69028e-46	1.77277e-44	-	-	VIT_206s0009g01920	25.9764	129.206	-2.31169	3.48294e-11	6.35196e-10	-	-
VIT_201s0150g00620	1640.72	494.423	1.73076	8.80018e-46	1.79371e-44	-	PF07082:Protein of unknown function (DUF1350)	VIT_209s0002g04170	1401.86	644.724	1.12078	3.51865e-11	6.41191e-10	AMP-binding	PF00501:AMP-binding enzyme|PF13193:AMP-binding enzyme C-terminal domain
VIT_212s0142g00130	1953.85	5007.01	-1.35763	1.06041e-45	2.15962e-44	Pkinase	PF00069:Protein kinase domain	VIT_211s0037g00080	2364.29	1136.75	1.05649	3.54308e-11	6.45126e-10	-	PF01248:Ribosomal protein L7Ae/L30e/S12e/Gadd45 family
VIT_207s0005g02620	13238.1	3747.85	1.8205	1.08736e-45	2.21269e-44	tRNA-synt_2b	PF00587:tRNA synthetase class II core domain (G, H, P, S and T)|PF03129:Anticodon binding domain|PF09180:Prolyl-tRNA synthetase, C-terminal	VIT_204s0044g00300	120.756	15.3469	2.98182	3.56635e-11	6.48841e-10	DUF88	PF14418:OST-HTH Associated domain|PF01936:NYN domain|PF12872:OST-HTH/LOTUS domain
VIT_218s0041g00090	607.543	2546.76	-2.06654	1.2702e-45	2.58264e-44	-	PF16916:Dimerisation domain of Zinc Transporter|PF01545:Cation efflux family	VIT_201s0026g00640	690.829	248.587	1.4742	3.58565e-11	6.51828e-10	DEAD	PF00270:DEAD/DEAH box helicase|PF00271:Helicase conserved C-terminal domain
VIT_216s0098g00730	2048.78	807.482	1.3429	1.41195e-45	2.86849e-44	-	PF00347:Ribosomal protein L6	VIT_212s0142g00430	2875.22	845.616	1.76559	3.59455e-11	6.52924e-10	AOX	PF01786:Alternative oxidase
VIT_218s0001g05180	717.266	5401.27	-2.91169	1.54236e-45	3.13086e-44	-	-	VIT_207s0005g02060	6.09919	55.9482	-3.1972	3.65469e-11	6.63317e-10	-	PF00955:HCO3- transporter family
VIT_217s0000g08170	2684.47	1054.91	1.3472	1.86286e-45	3.77836e-44	-	PF00118:TCP-1/cpn60 chaperonin family	VIT_213s0067g03130	37.3312	156.51	-2.06992	3.73285e-11	6.7696e-10	WRKY	PF03106:WRKY DNA -binding domain
VIT_204s0079g00760	4163.3	1600.4	1.37922	2.52072e-45	5.10848e-44	Ras	PF00071:Ras family	VIT_219s0015g00050	3959.75	926.734	2.09507	3.75472e-11	6.80381e-10	ABC_tran	PF00005:ABC transporter|PF00664:ABC transporter transmembrane region
VIT_205s0102g01140	953.823	286.789	1.73297	2.59299e-45	5.25065e-44	-	PF04379:Protein of unknown function (DUF525)	VIT_209s0002g04560	266.677	698.987	-1.39099	3.77615e-11	6.83173e-10	-	-
VIT_207s0129g00180	1896.51	7302.21	-1.9444	2.61971e-45	5.30042e-44	E1-E2_ATPase	PF12710:haloacid dehalogenase-like hydrolase|PF00122:E1-E2 ATPase|PF00690:Cation transporter/ATPase, N-terminus|PF12515:Ca2+-ATPase N terminal autoinhibitory domain|PF00689:Cation transporting ATPase, C-terminus	VIT_218s0001g01970	910.694	417.579	1.12492	3.78783e-11	6.84739e-10	-	PF01115:F-actin capping protein, beta subunit
VIT_212s0059g01190	162.375	603.692	-1.89417	2.70849e-45	5.47557e-44	KNOX1	PF03791:KNOX2 domain|PF03790:KNOX1 domain|PF05920:Homeobox KN domain|PF03789:ELK domain	VIT_206s0004g05150	1245.32	449.009	1.47171	3.91849e-11	7.07794e-10	-	PF01103:Surface antigen
VIT_213s0019g04300	2865.41	1147.98	1.31991	2.75765e-45	5.57041e-44	-	PF03946:Ribosomal protein L11, N-terminal domain|PF00298:Ribosomal protein L11, RNA binding domain	VIT_205s0020g01960	2161.05	663.011	1.70468	3.93049e-11	7.09398e-10	Na_H_Exchanger	PF00999:Sodium/hydrogen exchanger family
VIT_200s0220g00130	989.351	252.462	1.96902	2.76861e-45	5.588e-44	-	-	VIT_204s0008g07080	78.8862	11.2424	2.80729	3.9971e-11	7.20846e-10	-	PF14543:Xylanase inhibitor N-terminal|PF14541:Xylanase inhibitor C-terminal
VIT_204s0008g03800	4992.56	1336.39	1.9012	2.83211e-45	5.7115e-44	RRM_1	PF00076:RNA recognition motif. (a.k.a. RRM, RBD, or RNP domain)|PF08777:RNA binding motif|PF05383:La domain	VIT_212s0028g03880	271.898	88.5045	1.61815	4.00337e-11	7.21402e-10	-	-
VIT_218s0076g00380	3939.26	1239.94	1.66735	2.92156e-45	5.88711e-44	ABC_tran	PF00005:ABC transporter	VIT_212s0059g02290	133.264	355.601	-1.41589	4.07321e-11	7.33405e-10	-	PF10914:Protein of unknown function (DUF2781)
VIT_204s0023g00300	691.602	185.757	1.89471	3.20701e-45	6.45705e-44	-	PF13855:Leucine rich repeat	VIT_219s0014g04410	32.107	130.168	-2.01842	4.07892e-11	7.3385e-10	Pkinase	PF00069:Protein kinase domain
VIT_211s0016g02990	6091.09	2186.07	1.47814	3.29005e-45	6.61884e-44	-	PF05746:DALR anticodon binding domain|PF00750:tRNA synthetases class I (R)|PF03485:Arginyl tRNA synthetase N terminal domain	VIT_201s0011g05290	41.1605	152.097	-1.88384	4.21227e-11	7.57239e-10	-	PF10716:NADH dehydrogenase transmembrane subunit
VIT_215s0048g02720	144.39	1564.18	-3.43253	3.32833e-45	6.69042e-44	-	PF08541:3-Oxoacyl-[acyl-carrier-protein (ACP)] synthase III C terminal|PF08392:FAE1/Type III polyketide synthase-like protein	VIT_200s0324g00050	1167.78	71.262	4.03441	4.26541e-11	7.66184e-10	UDPGT	PF00201:UDP-glucoronosyl and UDP-glucosyl transferase
VIT_218s0089g00210	17.5454	287.902	-4.04252	3.47806e-45	6.98574e-44	-	-	VIT_206s0061g01040	899.715	322.672	1.47942	4.29468e-11	7.70833e-10	Piwi	PF16487:Mid domain of argonaute|PF08699:Argonaute linker 1 domain|PF16488:Argonaute linker 2 domain|PF02171:Piwi domain|PF16486:N-terminal domain of argonaute|PF02170:PAZ domain
VIT_205s0049g01310	5914.07	2421.48	1.28796	3.58047e-45	7.1856e-44	-	PF01929:Ribosomal protein L14	VIT_204s0079g00790	197.742	522.117	-1.40165	4.32834e-11	7.75645e-10	AMP-binding	PF00501:AMP-binding enzyme|PF13193:AMP-binding enzyme C-terminal domain
VIT_218s0001g01970	1065.93	320.657	1.73255	3.66916e-45	7.35763e-44	-	PF01115:F-actin capping protein, beta subunit	VIT_200s1644g00010	133.329	12.2421	3.44382	4.41551e-11	7.90641e-10	Pkinase_Tyr	PF07714:Protein tyrosine kinase
VIT_212s0035g01840	4659.08	1425.91	1.70789	4.22412e-45	8.46363e-44	-	PF08623:TATA-binding protein interacting (TIP20)|PF13646:HEAT repeats	VIT_215s0024g01270	41.9293	148.367	-1.82274	4.60075e-11	8.23161e-10	Pkinase	PF00069:Protein kinase domain|PF08263:Leucine rich repeat N-terminal domain|PF13855:Leucine rich repeat
VIT_204s0008g00490	3143.97	1288.22	1.28735	4.40376e-45	8.81643e-44	-	PF00235:Profilin	VIT_214s0068g00140	18.0575	128.182	-2.82952	4.64737e-11	8.30845e-10	-	-
VIT_203s0063g00540	1090.01	275.51	1.98296	4.94387e-45	9.88973e-44	-	PF14432:DYW family of nucleic acid deaminases	VIT_206s0080g00920	520.293	1234.48	-1.24636	4.65444e-11	8.31453e-10	-	-
VIT_209s0002g05730	1077.94	256.01	2.07319	5.03633e-45	1.00666e-43	-	PF12146:Serine aminopeptidase, S33	VIT_215s0024g00040	1919.2	4807.57	-1.32473	4.72538e-11	8.43462e-10	-	PF00504:Chlorophyll A-B binding protein
VIT_214s0068g01040	1697.7	594.775	1.51353	5.08393e-45	1.01535e-43	AP2	PF00847:AP2 domain	VIT_218s0001g04630	60.0539	293.178	-2.28652	4.73824e-11	8.45091e-10	Aminotran_1_2	PF00155:Aminotransferase class I and II
VIT_208s0058g01250	355.717	20.1525	4.13675	5.11352e-45	1.02044e-43	-	-	VIT_206s0009g01320	18.7062	93.029	-2.31687	4.81173e-11	8.57524e-10	-	PF07732:Multicopper oxidase|PF00394:Multicopper oxidase|PF07731:Multicopper oxidase
VIT_205s0077g01550	1454.01	238.103	2.61094	5.26902e-45	1.05062e-43	-	PF00407:Pathogenesis-related protein Bet v I family	VIT_214s0068g01890	618.43	216.463	1.51505	4.87186e-11	8.67558e-10	-	-
VIT_211s0052g01190	31.1603	562.109	-4.15575	5.37616e-45	1.07112e-43	-	PF06955:Xyloglucan endo-transglycosylase (XET) C-terminus|PF00722:Glycosyl hydrolases family 16	VIT_203s0063g02060	1438.27	611.387	1.23395	4.89712e-11	8.71372e-10	-	PF08324:PUL domain|PF09070:PFU (PLAA family ubiquitin binding)
VIT_217s0000g02400	3183.27	1232.71	1.36829	6.10262e-45	1.21488e-43	Amidase	PF01425:Amidase|PF13414:TPR repeat	VIT_201s0150g00410	1278.38	502.571	1.34698	4.92612e-11	8.75845e-10	-	PF14009:Domain of unknown function (DUF4228)
VIT_217s0000g05600	83.5093	519.111	-2.62766	6.7714e-45	1.34694e-43	adh_short	PF00106:short chain dehydrogenase	VIT_202s0012g02090	850.106	338.766	1.32751	5.0556e-11	8.98162e-10	-	-
VIT_218s0041g00370	311.604	2423.54	-2.96076	7.30795e-45	1.4525e-43	-	PF16845:Aspartic acid proteinase inhibitor	VIT_217s0000g06590	1534.54	589.733	1.37948	5.33554e-11	9.46411e-10	-	PF05637:galactosyl transferase GMA12/MNN10 family
VIT_209s0002g01850	1613.77	3775.65	-1.22617	7.32551e-45	1.45482e-43	-	-	VIT_206s0004g05790	92.2911	294.198	-1.67288	5.34214e-11	9.46841e-10	-	PF12043:Domain of unknown function (DUF3527)
VIT_211s0016g04540	119.431	1168.43	-3.28427	7.82248e-45	1.55227e-43	ABC2_membrane	PF08370:Plant PDR ABC transporter associated|PF00005:ABC transporter|PF01061:ABC-2 type transporter	VIT_209s0002g06980	2969.09	6442.83	-1.11764	5.37338e-11	9.51634e-10	-	-
VIT_204s0043g00220	2984.75	978.698	1.60858	8.21893e-45	1.62964e-43	-	-	VIT_201s0011g01520	2314.77	1079.75	1.10025	5.43753e-11	9.62244e-10	-	-
VIT_213s0156g00650	1653.73	376.004	2.13622	8.40471e-45	1.66514e-43	-	PF04438:HIT zinc finger	VIT_205s0020g01120	819.612	273.432	1.58356	5.57651e-11	9.86068e-10	Rhomboid	PF01694:Rhomboid family
VIT_218s0001g15140	31.4457	319.713	-3.32912	8.71264e-45	1.72477e-43	-	-	VIT_204s0008g00790	990.612	357.049	1.4718	5.58592e-11	9.86962e-10	-	PF01778:Ribosomal L28e protein family
VIT_201s0244g00010	54.1856	748.629	-3.77776	8.94079e-45	1.76852e-43	HLH	PF00010:Helix-loop-helix DNA-binding domain	VIT_214s0006g03200	2834.53	1329.73	1.09187	5.64701e-11	9.96979e-10	-	PF00118:TCP-1/cpn60 chaperonin family
VIT_208s0032g00670	119.724	587.008	-2.29143	9.88324e-45	1.95191e-43	TFR_dimer	PF04389:Peptidase family M28|PF04253:Transferrin receptor-like dimerisation domain|PF02225:PA domain	VIT_215s0021g02230	2122.69	919.297	1.20726	5.79153e-11	1.0217e-09	-	PF00118:TCP-1/cpn60 chaperonin family
VIT_201s0011g00070	3967.27	1056.59	1.90828	9.8837e-45	1.95191e-43	-	PF04147:Nop14-like family	VIT_206s0009g02510	4004.4	1598.37	1.32487	5.88539e-11	1.03745e-09	-	PF13001:Proteasome stabiliser
VIT_208s0007g03530	2804	6793.02	-1.27646	1.1549e-44	2.27897e-43	zf-A20	PF01754:A20-like zinc finger|PF01428:AN1-like Zinc finger	VIT_214s0068g02190	3169.73	1077.33	1.55702	5.94001e-11	1.04545e-09	Voltage_CLC	PF00654:Voltage gated chloride channel
VIT_200s0227g00060	3884.35	1199.82	1.69452	1.18101e-44	2.32865e-43	WD40	PF00400:WD domain, G-beta repeat|PF08145:BOP1NT (NUC169) domain	VIT_219s0015g01400	2342.35	979.263	1.25813	5.95928e-11	1.04803e-09	ubiquitin	PF00240:Ubiquitin family|PF09668:Aspartyl protease
VIT_202s0033g01330	506.44	1552.73	-1.61493	1.26535e-44	2.49294e-43	-	-	VIT_210s0003g05130	54.5999	233.459	-2.09632	6.0998e-11	1.07191e-09	Pkinase	PF13947:Wall-associated receptor kinase galacturonan-binding|PF07645:Calcium-binding EGF domain|PF00069:Protein kinase domain
VIT_212s0028g00270	387.982	1312.74	-1.76059	1.49064e-44	2.93449e-43	WRKY	PF03106:WRKY DNA -binding domain	VIT_208s0007g01370	58.1941	3.60973	4.02598	6.13137e-11	1.07662e-09	-	PF14368:Probable lipid transfer
VIT_201s0011g06140	4139.68	10409.9	-1.33039	1.5155e-44	2.98104e-43	U-box	PF04564:U-box domain	VIT_214s0006g01820	1139.05	545.813	1.06101	6.34409e-11	1.11311e-09	Hist_deacetyl	PF00850:Histone deacetylase domain
VIT_202s0154g00390	3604.94	1218.97	1.56464	1.60976e-44	3.16394e-43	-	PF02991:Autophagy protein Atg8 ubiquitin like	VIT_212s0057g00900	315.12	88.2677	1.83531	6.44206e-11	1.12943e-09	NIF	PF03031:NLI interacting factor-like phosphatase
VIT_205s0062g00010	5238.88	1828.48	1.51843	1.77107e-44	3.47824e-43	PUF	PF07990:Nucleic acid binding protein NABP|PF00806:Pumilio-family RNA binding repeat	VIT_205s0020g00830	910.607	2047.95	-1.16913	6.48521e-11	1.13611e-09	Pkinase	PF03822:NAF domain|PF00069:Protein kinase domain
VIT_217s0000g05470	38.668	682.953	-4.14159	1.7821e-44	3.49712e-43	MFS_1	PF06813:Nodulin-like|PF07690:Major Facilitator Superfamily	VIT_211s0037g00580	59.9892	7.02899	3.08409	6.63758e-11	1.16191e-09	-	PF02458:Transferase family
VIT_212s0035g01990	815.123	143.437	2.50615	1.88516e-44	3.69643e-43	-	PF01348:Type II intron maturase	VIT_216s0100g00850	96.1348	310.266	-1.69179	7.35873e-11	1.28715e-09	Chal_sti_synt_N	PF00195:Chalcone and stilbene synthases, N-terminal domain|PF02797:Chalcone and stilbene synthases, C-terminal domain
VIT_206s0004g02840	2765.65	1099.63	1.33019	1.97749e-44	3.87441e-43	-	PF03946:Ribosomal protein L11, N-terminal domain|PF00298:Ribosomal protein L11, RNA binding domain	VIT_205s0094g01010	197.155	492.482	-1.32009	7.50555e-11	1.31182e-09	-	-
VIT_217s0000g09490	5402.48	1136.37	2.24913	2.09881e-44	4.10886e-43	-	PF02445:Quinolinate synthetase A protein|PF02657:Fe-S metabolism associated domain	VIT_200s0286g00130	137.402	330.379	-1.26594	7.56473e-11	1.32115e-09	Pkinase_Tyr	PF00954:S-locus glycoprotein domain|PF01453:D-mannose binding lectin|PF07714:Protein tyrosine kinase|PF08276:PAN-like domain
VIT_214s0060g00230	76.7597	506.912	-2.72139	2.27217e-44	4.44473e-43	-	PF03283:Pectinacetylesterase	VIT_217s0000g05970	3507.74	1551.28	1.17714	7.63873e-11	1.33278e-09	S4	PF01479:S4 domain|PF00163:Ribosomal protein S4/S9 N-terminal domain
VIT_218s0001g06020	232.942	1346.54	-2.53448	2.2979e-44	4.49152e-43	-	PF04674:Phosphate-induced protein 1 conserved region	VIT_200s0181g00080	1070.95	355.52	1.59034	7.64312e-11	1.33278e-09	-	-
VIT_210s0003g00180	406.935	1569.67	-1.94555	2.41228e-44	4.71137e-43	-	PF14571:Stress-induced protein Di19, C-terminal|PF05605:Drought induced 19 protein (Di19), zinc-binding	VIT_212s0034g01000	1211.53	530.541	1.19122	7.66621e-11	1.33578e-09	-	PF00466:Ribosomal protein L10
VIT_202s0025g02780	10274.1	4517.77	1.18523	2.43036e-44	4.74293e-43	-	-	VIT_212s0028g01780	73.7509	1.63707	5.50854	7.88755e-11	1.37329e-09	FAD_binding_4	PF01565:FAD binding domain|PF08031:Berberine and berberine like
VIT_211s0016g00810	872.72	3799.54	-2.12116	2.58997e-44	5.05045e-43	-	PF13768:von Willebrand factor type A domain	VIT_202s0025g05110	51.0602	256.184	-2.32628	8.11808e-11	1.41235e-09	MatE	PF01554:MatE
VIT_218s0001g08280	3078.44	1128.51	1.44758	2.64326e-44	5.15031e-43	-	-	VIT_215s0021g00890	291.627	817.863	-1.48769	8.49252e-11	1.47636e-09	-	PF13639:Ring finger domain
VIT_214s0108g00690	8.86115	331.475	-5.20082	2.83901e-44	5.52736e-43	Aa_trans	PF01490:Transmembrane amino acid transporter protein	VIT_219s0090g00040	69.9884	7.55982	3.22425	8.69442e-11	1.5103e-09	-	PF10536:Plant mobile domain
VIT_215s0046g00420	829.919	191.916	2.10983	2.94925e-44	5.73748e-43	-	-	VIT_205s0020g03180	3224.34	7768.89	-1.26866	8.73396e-11	1.516e-09	-	PF02531:PsaD
VIT_218s0001g08860	2919.69	840.1	1.79683	3.07967e-44	5.9865e-43	-	-	VIT_216s0100g00930	176.394	467.497	-1.40665	8.80019e-11	1.52633e-09	Chal_sti_synt_N	PF00195:Chalcone and stilbene synthases, N-terminal domain|PF02797:Chalcone and stilbene synthases, C-terminal domain
VIT_211s0016g01860	314.455	41.3291	2.92577	3.09016e-44	6.00218e-43	NB-ARC	PF00931:NB-ARC domain	VIT_207s0031g02210	76.7121	214.957	-1.48602	8.91163e-11	1.54448e-09	-	-
VIT_211s0118g00670	10976.5	4655.04	1.23745	3.14989e-44	6.1134e-43	-	PF01929:Ribosomal protein L14	VIT_215s0048g00790	608.9	1337.66	-1.13521	8.94267e-11	1.54867e-09	-	PF13499:EF-hand domain pair
VIT_214s0060g00480	1318.51	3129.01	-1.24638	3.16214e-44	6.13237e-43	-	PF02772:S-adenosylmethionine synthetase, central domain|PF00438:S-adenosylmethionine synthetase, N-terminal domain|PF02773:S-adenosylmethionine synthetase, C-terminal domain	VIT_214s0060g00090	21.2559	102.132	-2.26229	9.00758e-11	1.55872e-09	-	PF00957:Synaptobrevin|PF13774:Regulated-SNARE-like domain
VIT_208s0007g01660	1263.78	467.497	1.43421	3.19838e-44	6.19781e-43	-	-	VIT_208s0040g00910	475.319	150.979	1.65433	9.59589e-11	1.658e-09	AAA	PF00004:ATPase family associated with various cellular activities (AAA)
VIT_200s2527g00010	82.0203	730.43	-3.15503	3.53695e-44	6.84853e-43	-	PF00251:Glycosyl hydrolases family 32 N-terminal domain	VIT_215s0046g02550	3.37683	50.4302	-3.89536	9.61834e-11	1.66061e-09	2OG-FeII_Oxy	PF14226:non-haem dioxygenase in morphine synthesis N-terminal|PF03171:2OG-Fe(II) oxygenase superfamily
VIT_214s0060g01910	62.696	480.092	-2.92929	3.95243e-44	7.64702e-43	-	PF03083:Sugar efflux transporter for intercellular exchange	VIT_205s0102g00100	3499.78	1474.15	1.24736	9.71149e-11	1.67542e-09	-	PF00133:tRNA synthetases class I (I, L, M and V)|PF08264:Anticodon-binding domain of tRNA
VIT_211s0118g00720	2943.27	958.447	1.61815	4.13569e-44	7.99534e-43	GTP_EFTU	PF00009:Elongation factor Tu GTP binding domain|PF03144:Elongation factor Tu domain 2|PF03764:Elongation factor G, domain IV|PF00679:Elongation factor G C-terminus|PF16004:116 kDa U5 small nuclear ribonucleoprotein component N-terminus	VIT_212s0035g00070	27.8258	115.045	-2.04912	9.76296e-11	1.68302e-09	Pkinase	PF00069:Protein kinase domain
VIT_209s0002g03380	5446.9	12471	-1.19515	4.58022e-44	8.84783e-43	NTP_transf_2	PF04928:Poly(A) polymerase central domain|PF01909:Nucleotidyltransferase domain|PF04926:Poly(A) polymerase predicted RNA binding domain	VIT_204s0008g03670	281.165	119.529	1.23328	9.81259e-11	1.69029e-09	-	PF03638:Tesmin/TSO1-like CXC domain, cysteine-rich domain
VIT_211s0016g01280	781.046	157.195	2.31301	4.64125e-44	8.95873e-43	-	-	VIT_203s0038g03040	3277.57	1245.8	1.3956	9.83621e-11	1.69307e-09	Pkinase_Tyr	PF07714:Protein tyrosine kinase
VIT_218s0001g14650	487.356	100.093	2.28194	4.71612e-44	9.09616e-43	-	PF01096:Transcription factor S-II (TFIIS)	VIT_208s0007g01470	110.265	320.61	-1.53959	9.88086e-11	1.69817e-09	-	PF04145:Ctr copper transporter family
VIT_213s0064g01510	369.47	1310.4	-1.82655	4.88464e-44	9.41386e-43	-	-	VIT_207s0031g01930	533.327	216.425	1.30072	1.00101e-10	1.71908e-09	-	-
VIT_219s0090g00040	273.851	29.1106	3.22924	4.93232e-44	9.49836e-43	-	PF10536:Plant mobile domain	VIT_204s0008g02050	98.2624	282.881	-1.52552	1.03135e-10	1.7685e-09	-	PF12695:Alpha/beta hydrolase family
VIT_213s0019g05250	226.724	765.365	-1.7533	5.12728e-44	9.86613e-43	-	PF02866:lactate/malate dehydrogenase, alpha/beta C-terminal domain|PF00056:lactate/malate dehydrogenase, NAD binding domain	VIT_201s0010g00680	3759.12	1421.6	1.40284	1.0351e-10	1.7736e-09	-	-
VIT_210s0003g03130	4064.53	1766.83	1.20214	5.80991e-44	1.1171e-42	-	PF01775:Ribosomal L18ae/LX protein domain	VIT_208s0007g01420	71.6132	3.78143	4.22208	1.03817e-10	1.77751e-09	GST_C	PF00043:Glutathione S-transferase, C-terminal domain|PF13417:Glutathione S-transferase, N-terminal domain
VIT_218s0001g07890	1139.18	347.615	1.71165	5.83116e-44	1.12032e-42	-	-	VIT_218s0001g03910	14573.1	7043.12	1.04903	1.04202e-10	1.78276e-09	FAD_binding_6	PF00173:Cytochrome b5-like Heme/Steroid binding domain|PF03404:Mo-co oxidoreductase dimerisation domain|PF00970:Oxidoreductase FAD-binding domain|PF00175:Oxidoreductase NAD-binding domain|PF00174:Oxidoreductase molybdopterin binding domain
VIT_206s0004g06010	1256.91	3855.81	-1.61664	5.85446e-44	1.12392e-42	RRM_1	PF00076:RNA recognition motif. (a.k.a. RRM, RBD, or RNP domain)	VIT_215s0024g00770	7.45251	75.5218	-3.34175	1.04647e-10	1.78902e-09	-	-
VIT_210s0003g05070	1958.16	557.357	1.81195	5.92335e-44	1.13626e-42	-	PF13847:Methyltransferase domain	VIT_206s0004g03610	176.367	40.6861	2.11264	1.0555e-10	1.8031e-09	-	-
VIT_203s0097g00530	4165.5	1608.93	1.37212	5.9859e-44	1.14737e-42	HSP70	PF00012:Hsp70 protein	VIT_211s0016g04050	233.675	46.9104	2.31663	1.0573e-10	1.80481e-09	-	-
VIT_218s0001g14040	163.55	926.666	-2.49894	6.36992e-44	1.22004e-42	-	-	VIT_210s0042g00070	3473.97	1597.98	1.12029	1.0609e-10	1.80961e-09	Proteasome	PF10584:Proteasome subunit A N-terminal signature|PF00227:Proteasome subunit
VIT_215s0048g01530	1770.8	471.346	1.90925	7.27886e-44	1.39305e-42	-	-	VIT_214s0108g01250	86.4457	237.906	-1.46131	1.06172e-10	1.80963e-09	-	-
VIT_207s0104g00600	1920.78	571.562	1.74843	7.54857e-44	1.44355e-42	GTP_EFTU	PF03143:Elongation factor Tu C-terminal domain|PF00009:Elongation factor Tu GTP binding domain|PF03144:Elongation factor Tu domain 2	VIT_219s0027g00210	454.86	169.665	1.42134	1.06436e-10	1.81277e-09	-	PF00154:recA bacterial DNA recombination protein
VIT_204s0023g00310	428.446	1516.13	-1.82309	7.57563e-44	1.44761e-42	-	-	VIT_214s0066g01670	81.4261	10.0108	3.02399	1.0675e-10	1.81675e-09	An_peroxidase	PF03098:Animal haem peroxidase
VIT_219s0014g01550	2870.98	1216.18	1.23905	7.86031e-44	1.50085e-42	-	-	VIT_200s0218g00150	108.824	21.9364	2.31012	1.08493e-10	1.84504e-09	UDPGT	PF00201:UDP-glucoronosyl and UDP-glucosyl transferase
VIT_213s0019g01070	566.396	146.272	1.95335	8.02663e-44	1.53143e-42	Radical_SAM	PF04055:Radical SAM superfamily	VIT_214s0068g00280	82.3127	347.982	-2.07874	1.10704e-10	1.88123e-09	-	PF12095:Protein of unknown function (DUF3571)
VIT_200s0216g00060	233.311	844.527	-1.85556	8.23315e-44	1.56962e-42	-	PF16135:TPL-binding domain in jasmonate signalling	VIT_214s0083g01020	131.253	334.512	-1.3488	1.10869e-10	1.88261e-09	-	-
VIT_209s0002g08640	588.808	100.652	2.54657	8.46822e-44	1.6132e-42	Pkinase	PF08263:Leucine rich repeat N-terminal domain|PF13855:Leucine rich repeat|PF00069:Protein kinase domain	VIT_206s0061g00230	1120.13	419.131	1.41802	1.10994e-10	1.88333e-09	ABC2_membrane	PF00005:ABC transporter|PF01061:ABC-2 type transporter
VIT_202s0012g01590	159.325	720.412	-2.17744	9.29846e-44	1.77e-42	-	-	VIT_209s0002g00530	121.774	16.1584	2.91427	1.13021e-10	1.91629e-09	Lipase_GDSL	PF00657:GDSL-like Lipase/Acylhydrolase
VIT_213s0019g02410	2110.08	655.376	1.68648	1.04975e-43	1.99669e-42	Metallophos	PF00149:Calcineurin-like phosphoesterase|PF16891:Serine-threonine protein phosphatase N-terminal domain	VIT_208s0007g05830	230.813	32.1407	2.84281	1.21433e-10	2.05737e-09	-	-
VIT_216s0022g02440	709.699	188.715	1.91221	1.06704e-43	2.02804e-42	Abhydrolase_3	PF07859:alpha/beta hydrolase fold	VIT_208s0040g00980	455.163	188.963	1.26815	1.23675e-10	2.0938e-09	Tubulin	PF00091:Tubulin/FtsZ family, GTPase domain|PF03953:Tubulin C-terminal domain
VIT_211s0052g01270	36.5483	309.571	-3.07365	1.09218e-43	2.07422e-42	-	PF06955:Xyloglucan endo-transglycosylase (XET) C-terminus|PF00722:Glycosyl hydrolases family 16	VIT_202s0025g02830	355.438	137.646	1.36808	1.24347e-10	2.10361e-09	Galactosyl_T	PF13334:Domain of unknown function (DUF4094)|PF01762:Galactosyltransferase
VIT_215s0048g00750	2497.99	782.403	1.67405	1.09446e-43	2.07696e-42	-	PF00701:Dihydrodipicolinate synthetase family	VIT_201s0150g00360	10.8487	76.2093	-2.81378	1.27591e-10	2.15687e-09	RRM_1	PF00076:RNA recognition motif. (a.k.a. RRM, RBD, or RNP domain)
VIT_216s0039g01420	216.594	1116.7	-2.36306	1.18644e-43	2.24978e-42	-	-	VIT_208s0007g03260	307.066	100.571	1.6104	1.31147e-10	2.21368e-09	-	PF14009:Domain of unknown function (DUF4228)
VIT_211s0016g00900	896.453	2550.41	-1.50849	1.23863e-43	2.34696e-42	Aldedh	PF00171:Aldehyde dehydrogenase family	VIT_212s0028g02240	105.928	24.1628	2.13125	1.31518e-10	2.21829e-09	-	PF13414:TPR repeat
VIT_216s0022g01760	3072.68	1096.46	1.48619	1.26319e-43	2.39166e-42	-	-	VIT_211s0065g00210	1944.93	4110.46	-1.07954	1.34648e-10	2.26771e-09	-	-
VIT_204s0008g01070	714.747	3044.1	-2.09179	1.26573e-43	2.39463e-42	-	-	VIT_213s0067g01820	885.742	400.474	1.145	1.34795e-10	2.2685e-09	Ribosomal_S4e	PF00467:KOW motif|PF16121:40S ribosomal protein S4 C-terminus|PF08071:RS4NT (NUC023) domain|PF00900:Ribosomal family S4e
VIT_202s0025g03690	3956.85	1453.94	1.44404	1.41672e-43	2.67825e-42	-	PF08772:Nin one binding (NOB1) Zn-ribbon like	VIT_202s0012g00590	266.844	78.491	1.76548	1.36305e-10	2.29221e-09	-	PF09402:Man1-Src1p-C-terminal domain
VIT_215s0048g02400	456.085	94.3554	2.27036	1.53805e-43	2.9054e-42	-	-	VIT_212s0028g01800	1362.08	658.779	1.0477	1.40777e-10	2.36567e-09	-	PF00281:Ribosomal protein L5|PF00673:ribosomal L5P family C-terminus
VIT_213s0019g03260	7847.58	3324.29	1.23931	1.86606e-43	3.52233e-42	-	PF01247:Ribosomal protein L35Ae	VIT_206s0009g00980	438.189	171.158	1.35549	1.42749e-10	2.39525e-09	Abhydrolase_3	PF07859:alpha/beta hydrolase fold
VIT_218s0001g00130	272.176	1284.05	-2.23538	1.91065e-43	3.60375e-42	-	-	VIT_214s0128g00790	397.248	72.1918	2.45987	1.43477e-10	2.40567e-09	Lipoxygenase	PF01477:PLAT/LH2 domain|PF00305:Lipoxygenase
VIT_203s0038g01650	72.3211	999.167	-3.77907	1.91376e-43	3.60687e-42	TB2_DP1_HVA22	PF12874:Zinc-finger of C2H2 type|PF03134:TB2/DP1, HVA22 family	VIT_201s0010g03750	497.423	1187.72	-1.25582	1.4487e-10	2.42725e-09	-	-
VIT_218s0001g14400	3647.09	17161.8	-2.2341	1.95717e-43	3.68588e-42	Pro_isomerase	PF00160:Cyclophilin type peptidyl-prolyl cis-trans isomerase/CLD	VIT_201s0011g03420	11115.1	4936.42	1.17098	1.45442e-10	2.43503e-09	-	-
VIT_208s0040g02860	1173.78	2831.32	-1.2699	1.98983e-43	3.74455e-42	zf-CCHC	PF13893:RNA recognition motif. (a.k.a. RRM, RBD, or RNP domain)|PF00098:Zinc knuckle	VIT_205s0077g01530	6220.47	1735.21	1.8419	1.45995e-10	2.44249e-09	-	PF00407:Pathogenesis-related protein Bet v I family
VIT_216s0050g01160	8984.83	4319.83	1.0564	2.19601e-43	4.12738e-42	-	PF03501:Plectin/S10 domain	VIT_200s0361g00060	16.3984	121.435	-2.89336	1.51629e-10	2.53486e-09	-	PF03936:Terpene synthase family, metal binding domain|PF01397:Terpene synthase, N-terminal domain
VIT_213s0067g01970	774.234	164.758	2.23253	2.1966e-43	4.12738e-42	-	PF07731:Multicopper oxidase|PF07732:Multicopper oxidase|PF00394:Multicopper oxidase	VIT_200s0357g00010	140.462	490.466	-1.80388	1.54256e-10	2.57688e-09	-	-
VIT_217s0000g05160	1496.69	3657.62	-1.28894	2.21908e-43	4.16646e-42	-	-	VIT_216s0098g01870	435.993	957.447	-1.13487	1.5555e-10	2.59659e-09	-	PF13499:EF-hand domain pair
VIT_202s0012g00530	407.971	1495.36	-1.87284	2.79905e-43	5.2514e-42	-	PF13793:N-terminal domain of ribose phosphate pyrophosphokinase|PF14572:Phosphoribosyl synthetase-associated domain	VIT_208s0007g08050	2317.98	7115.24	-1.618	1.58704e-10	2.64534e-09	Peptidase_S41	PF03572:Peptidase family S41|PF00595:PDZ domain (Also known as DHR or GLGF)
VIT_214s0108g00050	381.321	55.2887	2.78005	2.83892e-43	5.32217e-42	-	-	VIT_203s0017g01290	0.336917	83.4573	-7.84071	1.62852e-10	2.71248e-09	ABC2_membrane	PF01061:ABC-2 type transporter|PF00005:ABC transporter
VIT_202s0025g04210	185.389	963.842	-2.37803	2.92731e-43	5.48372e-42	-	PF16363:GDP-mannose 4,6 dehydratase	VIT_200s0670g00010	3417.49	1474.63	1.21247	1.65793e-10	2.75945e-09	-	PF00118:TCP-1/cpn60 chaperonin family
VIT_207s0104g00900	840.891	2125.04	-1.33734	2.95018e-43	5.52238e-42	-	-	VIT_206s0004g06600	57.1373	5.85529	3.2926	1.67439e-10	2.7848e-09	-	PF07011:Protein of unknown function (DUF1313)
VIT_218s0001g08570	88.3135	454.888	-2.36051	3.02826e-43	5.66426e-42	Aa_trans	PF01490:Transmembrane amino acid transporter protein	VIT_209s0002g02500	2057.5	959.696	1.10019	1.72478e-10	2.86649e-09	UCH	PF00443:Ubiquitin carboxyl-terminal hydrolase|PF00240:Ubiquitin family
VIT_205s0020g04800	5824.26	2462.51	1.24196	4.54263e-43	8.49044e-42	-	PF00538:linker histone H1 and H5 family	VIT_208s0007g05810	108.775	276.408	-1.34631	1.75152e-10	2.9088e-09	-	PF07839:Plant calmodulin-binding domain
VIT_218s0001g06030	25.0566	451.048	-4.1492	4.58258e-43	8.55864e-42	-	PF04674:Phosphate-induced protein 1 conserved region	VIT_202s0109g00080	3068.08	8385.68	-1.45055	1.75968e-10	2.91846e-09	-	PF00485:Phosphoribulokinase / Uridine kinase family
VIT_204s0008g06330	1254.04	256.371	2.29031	4.68639e-43	8.74592e-42	-	-	VIT_208s0007g05550	2448.91	1073.98	1.18908	1.75991e-10	2.91846e-09	-	PF14852:Fis1 N-terminal tetratricopeptide repeat|PF14853:Fis1 C-terminal tetratricopeptide repeat
VIT_205s0049g02240	1154.49	5691.82	-2.3008	4.95919e-43	9.24807e-42	-	PF05512:AWPM-19-like family	VIT_210s0597g00040	164.89	47.5168	1.7923	1.7758e-10	2.94266e-09	-	-
VIT_212s0028g03310	1740.14	8542.83	-2.29501	5.18379e-43	9.65964e-42	PP2C	PF00481:Protein phosphatase 2C	VIT_202s0025g01090	3502.55	13359.6	-1.9314	1.82265e-10	3.01589e-09	-	-
VIT_202s0012g02160	405.146	1434.73	-1.82439	5.27169e-43	9.81604e-42	Acyltransferase	PF14829:Glycerol-3-phosphate acyltransferase N-terminal|PF01553:Acyltransferase	VIT_206s0004g05700	65.0724	4.88224	3.74248	1.84369e-10	3.04847e-09	GST_C	PF13417:Glutathione S-transferase, N-terminal domain|PF00043:Glutathione S-transferase, C-terminal domain
VIT_204s0023g01460	2232.79	606.721	1.87946	6.39911e-43	1.19064e-41	-	PF13041:PPR repeat family	VIT_218s0001g02040	110.776	18.8367	2.55014	1.86212e-10	3.07671e-09	-	PF02847:MA3 domain
VIT_212s0035g01110	1278.55	414.89	1.62275	6.45979e-43	1.20103e-41	-	-	VIT_217s0000g08750	397.714	145.496	1.45166	1.91481e-10	3.15916e-09	-	PF13589:Histidine kinase-, DNA gyrase B-, and HSP90-like ATPase
VIT_211s0016g00200	1868.55	6411.58	-1.77889	6.87253e-43	1.27681e-41	Pkinase	PF03822:NAF domain|PF00069:Protein kinase domain	VIT_208s0007g04600	99.3324	19.0847	2.38032	1.94356e-10	3.20192e-09	UDPGT	PF00201:UDP-glucoronosyl and UDP-glucosyl transferase
VIT_216s0050g01860	509.699	117.018	2.1223	7.30785e-43	1.35666e-41	C4dic_mal_tran	PF03595:Voltage-dependent anion channel	VIT_200s0454g00020	7.13697	63.6702	-3.15982	1.95131e-10	3.21236e-09	-	-
VIT_204s0008g03750	4091.72	1622.67	1.33403	7.70196e-43	1.42876e-41	-	PF10255:RNA polymerase I-associated factor PAF67	VIT_209s0002g06820	112.55	338.777	-1.58994	1.95937e-10	3.22329e-09	-	-
VIT_204s0008g06030	5554.81	2253.97	1.30138	8.39796e-43	1.5567e-41	-	-	VIT_201s0011g04010	155.154	21.9588	2.81527	1.96657e-10	3.2328e-09	-	-
VIT_207s0005g03310	3654.61	1337.79	1.45004	8.52374e-43	1.57884e-41	Cofilin_ADF	PF00241:Cofilin/tropomyosin-type actin-binding protein	VIT_213s0019g00850	1187.9	495.467	1.26139	1.97433e-10	3.24319e-09	-	PF04427:Brix domain
novel.339	315.507	39.364	2.99901	8.96749e-43	1.65979e-41	rve	- && - && PF00665:Integrase core domain|PF13976:GAG-pre-integrase domain	VIT_207s0205g00010	399.98	152.206	1.39357	2.00873e-10	3.29642e-09	-	-
VIT_212s0059g01140	445.914	98.8311	2.17182	9.06137e-43	1.67591e-41	-	-	VIT_210s0071g00320	1169.88	270.553	2.11202	2.00964e-10	3.29642e-09	GRAM	PF02893:GRAM domain
VIT_210s0003g04080	4693.5	989.706	2.24593	9.38699e-43	1.73484e-41	-	-	VIT_205s0049g00500	62.0792	0	8.44277	2.04914e-10	3.35878e-09	AP2	PF00847:AP2 domain
VIT_214s0006g01925	55.3103	424.653	-2.93949	9.40784e-43	1.7374e-41	-	-	VIT_210s0003g04350	398.437	1211.61	-1.60423	2.07093e-10	3.39204e-09	-	PF01241:Photosystem I psaG / psaK
VIT_206s0004g06600	269.723	20.791	3.7078	9.65437e-43	1.7816e-41	-	PF07011:Protein of unknown function (DUF1313)	VIT_201s0137g00300	1421.39	511.323	1.47504	2.07928e-10	3.40326e-09	-	PF05285:SDA1|PF08158:NUC130/3NT domain
VIT_214s0006g02860	1118.73	384.67	1.54027	9.82827e-43	1.81234e-41	-	-	VIT_205s0049g00950	46.7164	193.528	-2.05018	2.11006e-10	3.45116e-09	Pkinase	PF00069:Protein kinase domain
VIT_208s0058g01480	19.2316	367.44	-4.22988	1.01063e-42	1.86222e-41	-	PF00150:Cellulase (glycosyl hydrolase family 5)	VIT_201s0011g01680	395.691	143.875	1.45931	2.11797e-10	3.46159e-09	-	PF00118:TCP-1/cpn60 chaperonin family
VIT_208s0007g08200	708.723	137.488	2.3654	1.06172e-42	1.95491e-41	MatE	PF01554:MatE	VIT_208s0058g00170	30.678	159.72	-2.38332	2.14641e-10	3.50554e-09	NUDIX	PF00293:NUDIX domain
VIT_216s0039g00390	958.151	2280.85	-1.2518	1.07137e-42	1.97122e-41	-	PF03097:BRO1-like domain	VIT_201s0010g01100	803.749	330.243	1.28286	2.19981e-10	3.59017e-09	-	-
VIT_208s0040g02300	1810.99	583.542	1.63348	1.07934e-42	1.98441e-41	DEAD	PF00270:DEAD/DEAH box helicase|PF00271:Helicase conserved C-terminal domain	VIT_202s0025g03430	1231.77	534.354	1.20495	2.21188e-10	3.60727e-09	GATase	PF00117:Glutamine amidotransferase class-I|PF00958:GMP synthase C terminal domain
VIT_203s0038g02560	372.558	70.8793	2.39579	1.13854e-42	2.09169e-41	-	PF06916:Protein of unknown function (DUF1279)	VIT_204s0044g01670	1147.87	500.605	1.1971	2.25729e-10	3.67869e-09	-	PF03141:Putative S-adenosyl-L-methionine-dependent methyltransferase
VIT_214s0068g00910	1388.72	362.546	1.93687	1.1468e-42	2.10531e-41	-	PF01503:Phosphoribosyl-ATP pyrophosphohydrolase	VIT_204s0008g05870	679.039	249.779	1.4427	2.26001e-10	3.68047e-09	-	-
VIT_204s0008g00770	2485.22	974.593	1.35004	1.34391e-42	2.46533e-41	-	-	VIT_204s0008g07400	523.909	163.114	1.68351	2.26193e-10	3.68095e-09	Epimerase	PF01370:NAD dependent epimerase/dehydratase family
VIT_214s0068g02060	2770.66	913.447	1.60041	1.38147e-42	2.53236e-41	-	PF10163:Transcription factor e(y)2	VIT_214s0006g01810	73.2162	7.48997	3.29543	2.33096e-10	3.79057e-09	-	-
VIT_208s0007g08520	1880.63	5362.59	-1.51237	1.38394e-42	2.535e-41	-	-	VIT_211s0016g02410	154.289	409.925	-1.40936	2.33301e-10	3.79118e-09	Myb_DNA-binding	PF00249:Myb-like DNA-binding domain
VIT_204s0023g02690	65.4441	738.793	-3.48518	1.5213e-42	2.78455e-41	-	PF01301:Glycosyl hydrolases family 35|PF02140:Galactose binding lectin domain	VIT_210s0042g01220	1714.99	743.894	1.20484	2.33578e-10	3.79297e-09	-	-
VIT_213s0074g00570	239.122	1783.97	-2.89595	1.55332e-42	2.84107e-41	Aa_trans	PF01490:Transmembrane amino acid transporter protein	VIT_205s0020g02170	60.4808	7.12303	3.08899	2.35502e-10	3.82147e-09	Sugar_tr	PF00083:Sugar (and other) transporter
VIT_200s0904g00010	11.3341	292.331	-4.64321	1.59444e-42	2.91412e-41	-	-	VIT_201s0127g00740	205.259	494.634	-1.26861	2.36355e-10	3.83256e-09	ADH_N	PF13602:Zinc-binding dehydrogenase|PF08240:Alcohol dehydrogenase GroES-like domain
VIT_205s0077g02100	131.513	737.526	-2.48258	1.73937e-42	3.17666e-41	-	PF04570:zinc-finger of the FCS-type, C2-C2	VIT_201s0137g00420	4110.33	1881.84	1.12705	2.39552e-10	3.88163e-09	Proteasome	PF00227:Proteasome subunit
VIT_218s0001g06240	247.864	1460.89	-2.55658	1.79829e-42	3.28184e-41	TIR	PF00931:NB-ARC domain|PF01582:TIR domain|PF07725:Leucine Rich Repeat	VIT_200s0324g00070	395.836	854.718	-1.1104	2.40119e-10	3.88803e-09	UDPGT	PF00201:UDP-glucoronosyl and UDP-glucosyl transferase
VIT_206s0004g06020	783.505	1924.95	-1.29601	1.83907e-42	3.35379e-41	-	PF00343:Carbohydrate phosphorylase	VIT_217s0053g00430	64.1854	8.09846	2.98882	2.41103e-10	3.90119e-09	-	PF01412:Putative GTPase activating protein for Arf
VIT_205s0049g01180	1314.27	4562.37	-1.79478	1.87223e-42	3.41176e-41	-	-	VIT_216s0022g00670	58.7757	2.90959	4.33736	2.41927e-10	3.91173e-09	-	-
VIT_205s0062g00020	1382.66	440.446	1.64955	1.90757e-42	3.47361e-41	-	-	VIT_201s0011g06050	136.804	312.089	-1.18896	2.43344e-10	3.92904e-09	RRM_1	PF00076:RNA recognition motif. (a.k.a. RRM, RBD, or RNP domain)
VIT_205s0020g03450	5240.49	2404.12	1.12402	1.97916e-42	3.60131e-41	-	PF00416:Ribosomal protein S13/S18	VIT_216s0013g00410	75.178	0.93931	6.28523	2.45984e-10	3.96884e-09	-	-
VIT_207s0005g01790	16.588	354.948	-4.39433	1.99281e-42	3.62349e-41	AMP-binding	PF00501:AMP-binding enzyme	VIT_200s0253g00060	34.9513	121.36	-1.7957	2.49637e-10	4.02491e-09	zf-Dof	PF02701:Dof domain, zinc finger
VIT_203s0063g02510	37.5953	354.668	-3.23671	2.61142e-42	4.74481e-41	Pkinase	PF00069:Protein kinase domain	VIT_201s0137g00820	103.887	273.882	-1.39862	2.53287e-10	4.08086e-09	-	PF03000:NPH3 family
VIT_209s0054g00530	216.309	1254.89	-2.5336	2.64618e-42	4.80445e-41	-	-	VIT_200s0322g00040	760.417	356.258	1.0935	2.57094e-10	4.13925e-09	-	PF06068:TIP49 C-terminus
VIT_208s0040g01860	151.906	741.43	-2.28377	2.75776e-42	5.00337e-41	-	PF04520:Senescence regulator	VIT_214s0066g01480	16.8143	108.923	-2.6913	2.57928e-10	4.14973e-09	UDPGT	PF00201:UDP-glucoronosyl and UDP-glucosyl transferase
VIT_201s0026g00040	2672.32	1063.94	1.3285	2.85392e-42	5.17403e-41	-	-	VIT_213s0019g04500	91.5491	259.954	-1.50477	2.5973e-10	4.17576e-09	-	PF02780:Transketolase, C-terminal domain|PF00456:Transketolase, thiamine diphosphate binding domain|PF02779:Transketolase, pyrimidine binding domain
VIT_200s1328g00020	115.484	1281.94	-3.4665	3.16144e-42	5.72736e-41	-	PF06404:Phytosulfokine precursor protein (PSK)	VIT_214s0006g01610	2622.83	5960.85	-1.18438	2.61837e-10	4.20665e-09	-	PF14009:Domain of unknown function (DUF4228)
VIT_215s0046g01420	862.439	251.169	1.77904	3.49744e-42	6.33144e-41	RNase_PH	PF03725:3' exoribonuclease family, domain 2|PF01138:3' exoribonuclease family, domain 1	VIT_205s0077g02060	1020.93	495.397	1.04326	2.62647e-10	4.21668e-09	-	-
VIT_218s0001g05780	487.33	2460.98	-2.33397	3.68175e-42	6.66023e-41	-	-	VIT_211s0016g00110	125.598	379.46	-1.59431	2.6501e-10	4.2516e-09	K_tetra	PF02214:BTB/POZ domain
VIT_201s0011g06050	167.228	1364	-3.0243	3.73688e-42	6.75502e-41	RRM_1	PF00076:RNA recognition motif. (a.k.a. RRM, RBD, or RNP domain)	VIT_207s0129g00910	14.2121	72.0851	-2.34253	2.69122e-10	4.31451e-09	Pkinase_Tyr	PF07714:Protein tyrosine kinase|PF12819:Carbohydrate-binding protein of the ER
VIT_200s0322g00030	275.138	1282.95	-2.21841	3.88481e-42	7.01731e-41	-	PF05637:galactosyl transferase GMA12/MNN10 family	VIT_211s0016g02510	566.691	157.703	1.84543	2.73139e-10	4.37582e-09	-	-
VIT_207s0197g00060	324.647	1040.84	-1.68164	3.96668e-42	7.15997e-41	-	-	VIT_218s0001g12680	152.566	502.56	-1.72002	2.75437e-10	4.40667e-09	-	-
VIT_200s2547g00010	2430.06	579.288	2.06863	4.18275e-42	7.54449e-41	WRKY	PF10533:Plant zinc cluster domain|PF03106:WRKY DNA -binding domain	VIT_206s0004g03530	5.01277	81.2204	-4.00702	2.75453e-10	4.40667e-09	-	PF00854:POT family
VIT_200s2085g00010	2288.3	709.678	1.68912	4.21159e-42	7.59097e-41	Pkinase_Tyr	PF07714:Protein tyrosine kinase	VIT_201s0011g02320	26676.8	7436.12	1.84296	2.80419e-10	4.48295e-09	-	-
VIT_208s0007g01070	31.2656	310.971	-3.32993	4.31196e-42	7.76623e-41	C1_3	PF07649:C1-like domain	VIT_206s0061g01330	578.995	216.592	1.41938	2.80754e-10	4.4841e-09	-	PF01246:Ribosomal protein L24e
VIT_209s0002g00330	30.8862	272.687	-3.13875	4.44405e-42	7.99832e-41	-	PF04043:Plant invertase/pectin methylesterase inhibitor|PF01095:Pectinesterase	VIT_218s0001g07320	5446.32	1688.94	1.68909	2.8616e-10	4.56507e-09	Mito_carr	PF00153:Mitochondrial carrier protein
VIT_201s0010g02000	225.531	14.5073	3.94932	4.68033e-42	8.41746e-41	-	PF00141:Peroxidase	VIT_211s0016g01280	99.1309	22.0474	2.17093	2.86634e-10	4.56942e-09	-	-
VIT_210s0003g04370	835.892	280.022	1.57705	5.18679e-42	9.32155e-41	-	PF07065:D123	VIT_218s0001g13500	1868.05	759.796	1.29787	2.90524e-10	4.62493e-09	-	-
VIT_206s0080g00740	5507.64	2508.58	1.13453	5.24829e-42	9.42524e-41	-	PF00411:Ribosomal protein S11	VIT_217s0000g01080	10.5002	63.5301	-2.5972	3.03424e-10	4.82609e-09	TB2_DP1_HVA22	PF03134:TB2/DP1, HVA22 family
VIT_211s0016g02060	1110.24	334.997	1.7274	5.41642e-42	9.72012e-41	-	PF00154:recA bacterial DNA recombination protein	VIT_210s0003g05070	781.305	267.313	1.54689	3.03586e-10	4.82609e-09	-	PF13847:Methyltransferase domain
VIT_206s0004g05430	35.2384	320.951	-3.17209	6.09194e-42	1.09245e-40	adh_short	PF00106:short chain dehydrogenase	VIT_211s0016g04800	29.1095	121.722	-2.0631	3.10046e-10	4.92532e-09	-	-
VIT_210s0003g00300	73.9487	603.334	-3.01941	6.61031e-42	1.18455e-40	-	PF03151:Triose-phosphate Transporter family	VIT_200s0586g00030	1353.26	512.671	1.40002	3.1323e-10	4.97241e-09	-	PF12481:Aluminium induced protein
VIT_208s0007g02620	1342.52	326.626	2.04001	6.64371e-42	1.18967e-40	-	PF00833:Ribosomal S17	VIT_215s0048g02310	509.988	15.1108	5.07603	3.18337e-10	5.04995e-09	-	-
VIT_217s0053g01010	1288.07	3132.79	-1.28188	7.4811e-42	1.33865e-40	-	-	VIT_209s0018g00655	3.05538	45.9493	-3.91246	3.22064e-10	5.10549e-09	-	PF13855:Leucine rich repeat
VIT_208s0007g01720	700.672	69.3425	3.34113	8.07798e-42	1.44441e-40	-	PF02453:Reticulon	VIT_214s0030g00410	1388.4	4390.42	-1.66089	3.29301e-10	5.21407e-09	Hpt	PF01627:Hpt domain
VIT_208s0105g00190	756.919	5442.6	-2.84496	8.15087e-42	1.45639e-40	U-box	PF04564:U-box domain	VIT_200s0187g00160	137.677	29.4314	2.22622	3.29373e-10	5.21407e-09	-	-
VIT_211s0037g00080	4265.74	1720.93	1.30927	8.3195e-42	1.48545e-40	-	PF01248:Ribosomal protein L7Ae/L30e/S12e/Gadd45 family	VIT_219s0015g01890	1493.23	590.654	1.33787	3.32595e-10	5.25774e-09	Pkinase	PF00069:Protein kinase domain|PF13855:Leucine rich repeat|PF08263:Leucine rich repeat N-terminal domain
VIT_204s0008g01590	13.2003	290.608	-4.45796	9.17621e-42	1.63724e-40	-	PF00011:Hsp20/alpha crystallin family	VIT_208s0058g00860	734.715	1494.12	-1.02418	3.35717e-10	5.3034e-09	-	PF04525:LURP-one-related
VIT_200s0323g00100	24.5822	273.662	-3.48341	1.01179e-41	1.80396e-40	-	PF01650:Peptidase C13 family	VIT_213s0074g00770	2107.05	4594.85	-1.12482	3.37785e-10	5.33235e-09	-	-
VIT_211s0052g00030	6843.41	3233.53	1.08147	1.03886e-41	1.85088e-40	KH_1	PF00013:KH domain	VIT_219s0014g02170	1509.82	619.795	1.2844	3.41018e-10	5.37963e-09	-	PF01063:Amino-transferase class IV
VIT_219s0014g03400	163.707	730.469	-2.16231	1.07494e-41	1.91379e-40	-	-	VIT_212s0035g01700	1724.96	608.752	1.50272	3.44917e-10	5.43735e-09	-	-
VIT_212s0035g00380	12251.9	4806.06	1.35005	1.08702e-41	1.9339e-40	AAA	PF14363:Domain associated at C-terminal with AAA|PF00004:ATPase family associated with various cellular activities (AAA)	VIT_210s0116g00900	176.325	508.139	-1.5266	3.45284e-10	5.43935e-09	-	-
VIT_206s0004g02090	9729.04	3360.37	1.53355	1.13237e-41	2.01315e-40	-	PF06858:Nucleolar GTP-binding protein 1 (NOG1)|PF08155:NOGCT (NUC087) domain	VIT_208s0040g01040	78.8124	4.57562	4.11521	3.50706e-10	5.52095e-09	Peptidase_S10	PF00450:Serine carboxypeptidase
VIT_209s0002g02560	12814.6	5999.77	1.09473	1.25995e-41	2.23835e-40	-	PF01778:Ribosomal L28e protein family	VIT_213s0067g01970	9.12164	62.8024	-2.77932	3.54122e-10	5.57085e-09	-	PF07731:Multicopper oxidase|PF07732:Multicopper oxidase|PF00394:Multicopper oxidase
VIT_205s0077g00690	345.869	1108.35	-1.67915	1.30813e-41	2.32227e-40	GHMP_kinases	PF08544:GHMP kinases C terminal|PF00288:GHMP kinases N terminal domain|PF10509:Galactokinase galactose-binding signature	VIT_217s0000g03420	60.3064	10.0445	2.58906	3.56297e-10	5.60118e-09	-	PF02485:Core-2/I-Branching enzyme
VIT_214s0066g00640	5376.86	1741.19	1.62666	1.4098e-41	2.50099e-40	-	-	VIT_208s0007g04340	51.6089	155.276	-1.58992	3.61484e-10	5.67484e-09	FKBP_C	PF00254:FKBP-type peptidyl-prolyl cis-trans isomerase
VIT_212s0034g00030	491.011	88.3519	2.47476	1.43286e-41	2.54007e-40	UDPGT	PF00201:UDP-glucoronosyl and UDP-glucosyl transferase	VIT_201s0011g00950	2.01949	44.7664	-4.46322	3.67461e-10	5.76468e-09	NB-ARC	PF00931:NB-ARC domain
VIT_209s0002g07880	716.066	2063.93	-1.52564	1.43825e-41	2.5478e-40	-	-	VIT_216s0013g01530	923.77	298.229	1.63078	3.70754e-10	5.81233e-09	-	PF08146:BP28CT (NUC211) domain
VIT_203s0097g00700	3.52087	2054.43	-9.19676	1.48532e-41	2.62839e-40	SCP	PF00188:Cysteine-rich secretory protein family	VIT_208s0058g00040	34.3628	125.08	-1.8667	3.73201e-10	5.84664e-09	LRRNT_2	PF08263:Leucine rich repeat N-terminal domain|PF13855:Leucine rich repeat
VIT_202s0025g00640	5778.11	2738.29	1.07715	1.48586e-41	2.62839e-40	-	PF02453:Reticulon	VIT_219s0015g01760	1293.3	3595.88	-1.47518	3.74528e-10	5.86338e-09	-	PF01241:Photosystem I psaG / psaK
VIT_209s0002g07860	82.2206	433.335	-2.39224	1.58235e-41	2.79707e-40	FGGY_N	PF02782:FGGY family of carbohydrate kinases, C-terminal domain|PF00370:FGGY family of carbohydrate kinases, N-terminal domain	VIT_212s0059g00030	5.79723	55.5612	-3.26541	3.7537e-10	5.8725e-09	-	-
VIT_214s0083g01090	1395.15	510.205	1.45105	1.74429e-41	3.08112e-40	TRM	PF02005:N2,N2-dimethylguanosine tRNA methyltransferase	VIT_208s0007g00490	1169.49	562.739	1.0552	3.7682e-10	5.89112e-09	-	-
VIT_206s0004g05700	1315.22	262.459	2.32582	1.75546e-41	3.09864e-40	GST_C	PF13417:Glutathione S-transferase, N-terminal domain|PF00043:Glutathione S-transferase, C-terminal domain	VIT_216s0039g01850	510.074	1113.61	-1.12631	3.79239e-10	5.92486e-09	SNARE	PF05739:SNARE domain|PF14523:Syntaxin-like protein
VIT_213s0019g03640	3475.97	1327.59	1.38864	1.7887e-41	3.15507e-40	-	-	VIT_216s0022g01800	1304.96	455.699	1.51796	3.81217e-10	5.95166e-09	-	PF05890:Eukaryotic rRNA processing protein EBP2
VIT_206s0061g01240	10035.6	4402	1.18876	2.09108e-41	3.6858e-40	-	-	VIT_212s0035g01000	146.925	23.3976	2.64723	3.8169e-10	5.95495e-09	-	-
VIT_209s0002g01520	351.736	1245.58	-1.82458	2.1768e-41	3.83417e-40	-	-	VIT_208s0007g06010	7.06909	76.1422	-3.42302	3.84577e-10	5.99412e-09	Glyco_hydro_17	PF00332:Glycosyl hydrolases family 17
VIT_207s0104g01230	9.36845	243.405	-4.69409	2.18506e-41	3.84599e-40	Auxin_resp	PF02309:AUX/IAA family|PF02362:B3 DNA binding domain|PF06507:Auxin response factor	VIT_204s0044g01410	1961.65	4602.89	-1.23043	3.8473e-10	5.99412e-09	-	-
VIT_210s0116g01000	411.247	1124.77	-1.45009	2.39209e-41	4.20739e-40	Ala_racemase_N	PF01168:Alanine racemase, N-terminal domain	VIT_209s0002g01460	6687.87	3308.24	1.01547	3.8659e-10	6.01896e-09	-	PF07650:KH domain|PF00189:Ribosomal protein S3, C-terminal domain
VIT_210s0042g00800	6195.91	2569.07	1.26995	2.44525e-41	4.29784e-40	-	PF01851:Proteasome/cyclosome repeat|PF13646:HEAT repeats	VIT_215s0048g02320	215.349	41.5743	2.37214	3.96092e-10	6.16266e-09	NAM	PF02365:No apical meristem (NAM) protein
VIT_215s0021g02230	3987.09	1400.18	1.50939	2.52742e-41	4.43912e-40	-	PF00118:TCP-1/cpn60 chaperonin family	VIT_213s0084g00560	264.281	654.904	-1.30894	4.06382e-10	6.31411e-09	Pkinase	PF08263:Leucine rich repeat N-terminal domain|PF00069:Protein kinase domain|PF13855:Leucine rich repeat
VIT_205s0020g04440	129.716	966.956	-2.89164	2.63891e-41	4.63165e-40	-	-	VIT_202s0025g03690	1594.98	651.172	1.29243	4.09927e-10	6.36481e-09	-	PF08772:Nin one binding (NOB1) Zn-ribbon like
VIT_204s0008g00860	115.085	1055.29	-3.19261	2.65234e-41	4.65193e-40	Ndr	PF03096:Ndr family	VIT_201s0011g03330	1362.73	422.112	1.69053	4.18966e-10	6.50071e-09	-	-
VIT_219s0090g01250	370.819	23.8987	3.96272	3.04395e-41	5.33498e-40	-	PF03492:SAM dependent carboxyl methyltransferase	novel.161	45.3371	146.504	-1.69295	4.21446e-10	6.53472e-09	-	- && P34881.1 RecName: Full=DNA (cytosine-5)-methyltransferase 1; AltName: Full=DNA methyltransferase 01; AltName: Full=DNA methyltransferase 2; AltName: Full=DNA methyltransferase AthI; Short=DNA Metase AthI; Short=M.AthI; AltName: Full=DNA methyltransferase DDM2; AltName: Full=Protein DECREASED DNA METHYLATION 2 && -
VIT_203s0097g00570	4180.97	8520.71	-1.02705	3.11354e-41	5.4531e-40	Bromodomain	PF00439:Bromodomain|PF17035:Bromodomain extra-terminal - transcription regulation	VIT_218s0001g01390	14.8025	86.632	-2.54356	4.2323e-10	6.55789e-09	2OG-FeII_Oxy	PF14226:non-haem dioxygenase in morphine synthesis N-terminal|PF03171:2OG-Fe(II) oxygenase superfamily
VIT_214s0108g00480	425.343	1267.86	-1.57541	3.34668e-41	5.85728e-40	-	-	VIT_202s0087g00420	414.834	175.184	1.2443	4.24979e-10	6.5805e-09	-	PF13639:Ring finger domain
VIT_207s0031g00010	2671.32	857.734	1.63849	3.38278e-41	5.91628e-40	Exonuc_X-T	PF00929:Exonuclease	VIT_208s0007g05490	1178.47	547.033	1.10716	4.26901e-10	6.60575e-09	PK	PF00224:Pyruvate kinase, barrel domain
VIT_211s0016g02470	461.614	1864.62	-2.01439	3.47083e-41	6.06599e-40	-	-	VIT_201s0127g00540	1170.4	487.61	1.2632	4.36583e-10	6.74636e-09	C1_3	PF07649:C1-like domain|PF13905:Thioredoxin-like
VIT_208s0007g01400	6970.74	1589.03	2.13318	3.49273e-41	6.09996e-40	GST_C	PF00043:Glutathione S-transferase, C-terminal domain|PF13417:Glutathione S-transferase, N-terminal domain	VIT_206s0061g00360	54.6696	182.599	-1.73779	4.54818e-10	7.01856e-09	UDPGT	PF00201:UDP-glucoronosyl and UDP-glucosyl transferase
VIT_218s0001g00580	1516.7	593.15	1.35385	3.62495e-41	6.32642e-40	-	PF01416:tRNA pseudouridine synthase	VIT_206s0004g02060	270.853	818.023	-1.59482	4.63945e-10	7.15453e-09	Aldedh	PF00171:Aldehyde dehydrogenase family
VIT_201s0011g04620	326.015	973.998	-1.57759	3.66012e-41	6.3833e-40	-	-	VIT_200s0179g00100	980.833	2119.72	-1.11171	4.70382e-10	7.24888e-09	-	-
VIT_201s0011g05470	142.144	1527.49	-3.42088	3.83585e-41	6.68506e-40	-	PF04749:PLAC8 family	VIT_209s0054g01080	228.973	0.999619	7.86642	4.80346e-10	7.3974e-09	-	PF12708:Pectate lyase superfamily protein
VIT_203s0088g00330	2727.6	1112.79	1.29303	4.0799e-41	7.10539e-40	-	-	VIT_205s0029g00370	49.5231	0	8.11717	4.88653e-10	7.51001e-09	-	PF16845:Aspartic acid proteinase inhibitor
VIT_203s0038g00750	4120.8	1888.49	1.12543	4.12307e-41	7.17553e-40	UFD1	PF03152:Ubiquitin fusion degradation protein UFD1	VIT_216s0022g00650	234.991	664.63	-1.49957	4.92016e-10	7.55147e-09	-	-
VIT_205s0049g00050	53.7408	397.844	-2.87588	4.9323e-41	8.57783e-40	RVT_2	PF03552:Cellulose synthase|PF07727:Reverse transcriptase (RNA-dependent DNA polymerase)	VIT_203s0038g02670	1072.02	2948.9	-1.45974	4.94453e-10	7.58373e-09	-	PF11833:Protein of unknown function (DUF3353)
VIT_219s0090g00920	859.723	190.91	2.16952	5.09823e-41	8.86018e-40	-	PF02922:Carbohydrate-binding module 48 (Isoamylase N-terminal domain)|PF02806:Alpha amylase, C-terminal all-beta domain|PF00128:Alpha amylase, catalytic domain	VIT_219s0014g03140	160.03	368.782	-1.20423	4.95579e-10	7.59587e-09	-	-
VIT_211s0016g03890	297.9	1131.92	-1.92507	5.14484e-41	8.93492e-40	adh_short	PF00106:short chain dehydrogenase	VIT_218s0001g08760	849.188	310.171	1.45247	4.96837e-10	7.60999e-09	-	-
VIT_205s0049g02360	2706.08	839.396	1.68821	5.19209e-41	9.01065e-40	DEAD	PF00270:DEAD/DEAH box helicase|PF00271:Helicase conserved C-terminal domain	VIT_211s0016g04960	18.2141	88.4504	-2.27615	5.06649e-10	7.75505e-09	Asp_Glu_race	PF01177:Asp/Glu/Hydantoin racemase
VIT_207s0031g01970	8323.31	3551.2	1.22873	5.65801e-41	9.81237e-40	-	PF01399:PCI domain	VIT_206s0004g03130	73.6027	212.752	-1.53112	5.12135e-10	7.83372e-09	Auxin_resp	PF06507:Auxin response factor|PF02362:B3 DNA binding domain
VIT_209s0002g03770	2883.91	873.034	1.72341	5.89569e-41	1.02174e-39	-	PF05172:Nup53/35/40-type RNA recognition motif	novel.1097	24.4587	107.979	-2.14371	5.14013e-10	7.85715e-09	-	- && O23507.1 RecName: Full=Metalloendoproteinase 1-MMP; Short=At1-MMP; Flags: Precursor && PF00413:Matrixin
VIT_213s0320g00030	57.886	3198.28	-5.78357	6.34385e-41	1.09864e-39	-	PF06101:Plant protein of unknown function (DUF946)	VIT_215s0048g02300	2653.86	263.333	3.33305	5.18505e-10	7.92047e-09	NAM	PF02365:No apical meristem (NAM) protein
VIT_205s0077g01860	4123.23	1895.39	1.12115	6.59225e-41	1.14086e-39	AP2	PF00847:AP2 domain	VIT_200s0341g00050	177.481	34.9774	2.34397	5.38194e-10	8.21018e-09	Myb_DNA-binding	PF00249:Myb-like DNA-binding domain
VIT_202s0012g02780	1648.53	649.545	1.34345	6.60676e-41	1.14257e-39	-	PF00173:Cytochrome b5-like Heme/Steroid binding domain	VIT_209s0002g05800	3412.96	1526.83	1.16043	5.43971e-10	8.29272e-09	AAA	PF00004:ATPase family associated with various cellular activities (AAA)
VIT_205s0077g00500	2017.61	6556.31	-1.69995	6.67091e-41	1.15286e-39	-	-	VIT_214s0060g02440	1032.38	413.006	1.32183	5.49018e-10	8.36404e-09	-	-
VIT_217s0000g05310	913.478	314.701	1.53758	6.96036e-41	1.20205e-39	-	PF16575:mRNA cleavage and polyadenylation factor CLP1 P-loop	VIT_201s0011g05090	4.78446	60.1971	-3.65989	5.51178e-10	8.39131e-09	-	PF00407:Pathogenesis-related protein Bet v I family
VIT_204s0023g00440	1579.08	4246.69	-1.42664	7.1858e-41	1.24011e-39	-	-	VIT_210s0003g02000	74.1656	247.152	-1.73641	5.60635e-10	8.52955e-09	Pkinase	PF00069:Protein kinase domain|PF11721:Di-glucose binding within endoplasmic reticulum
VIT_213s0067g00900	167.976	976.362	-2.53391	7.41508e-41	1.27879e-39	PI-PLC-X	PF00388:Phosphatidylinositol-specific phospholipase C, X domain|PF00387:Phosphatidylinositol-specific phospholipase C, Y domain|PF09279:Phosphoinositide-specific phospholipase C, efhand-like|PF00168:C2 domain	VIT_218s0001g11470	1698.3	3575.88	-1.07416	5.6306e-10	8.56071e-09	p450	PF00067:Cytochrome P450
VIT_205s0077g00950	11438.5	3341.52	1.77529	7.69423e-41	1.32601e-39	Citrate_synt	PF00549:CoA-ligase|PF00285:Citrate synthase	VIT_206s0080g00910	500.392	232.968	1.10229	5.7332e-10	8.71085e-09	-	-
VIT_208s0007g00010	2480.92	5412.42	-1.12505	7.75517e-41	1.33558e-39	-	-	VIT_211s0016g05240	531.17	222.896	1.25243	5.91383e-10	8.97326e-09	-	-
VIT_211s0016g00540	322.845	37.8865	3.09005	8.33403e-41	1.43427e-39	-	-	VIT_218s0001g09710	104.567	13.8065	2.91802	6.02345e-10	9.13348e-09	-	PF05712:MRG
VIT_218s0072g00890	628.842	139.079	2.17628	9.23913e-41	1.58783e-39	-	PF13855:Leucine rich repeat	VIT_202s0012g01380	1099.08	3515.59	-1.67743	6.03396e-10	9.1433e-09	-	-
VIT_205s0077g01990	148.491	583.858	-1.97773	9.74666e-41	1.6739e-39	Abhydrolase_1	PF00561:alpha/beta hydrolase fold	VIT_203s0063g01940	59.5869	0.970656	5.94206	6.04068e-10	9.14737e-09	-	PF14009:Domain of unknown function (DUF4228)
VIT_205s0077g00570	666.324	128.872	2.36912	9.99988e-41	1.7162e-39	F-box	PF00646:F-box domain|PF08268:F-box associated domain	VIT_201s0011g00070	2260.46	855.076	1.40242	6.19186e-10	9.37004e-09	-	PF04147:Nop14-like family
VIT_218s0122g01290	1945.04	745.763	1.38293	1.03128e-40	1.76867e-39	RWP-RK	PF00564:PB1 domain|PF02042:RWP-RK domain	VIT_214s0081g00150	546.443	199.63	1.45264	6.44719e-10	9.73045e-09	-	PF12796:Ankyrin repeats (3 copies)|PF13414:TPR repeat
VIT_211s0016g03360	77.3948	535.918	-2.78527	1.07197e-40	1.83719e-39	-	-	VIT_204s0044g00640	134.472	349.008	-1.37717	6.51319e-10	9.82351e-09	Pkinase_Tyr	PF07714:Protein tyrosine kinase|PF00954:S-locus glycoprotein domain|PF01453:D-mannose binding lectin
VIT_215s0046g00160	2875.17	978.525	1.55484	1.07997e-40	1.84961e-39	WD40	PF00400:WD domain, G-beta repeat	VIT_216s0050g02700	459.599	1108.7	-1.27046	6.57387e-10	9.90844e-09	Pkinase	PF00069:Protein kinase domain
VIT_200s0264g00100	378.091	1812.38	-2.25876	1.14102e-40	1.95283e-39	C2	PF13091:PLD-like domain|PF12357:Phospholipase D C terminal|PF00168:C2 domain	VIT_200s0484g00030	118.375	282.602	-1.25662	6.62526e-10	9.97927e-09	-	-
VIT_218s0001g09380	383.451	1571.62	-2.03342	1.20857e-40	2.06565e-39	-	PF09177:Syntaxin 6, N-terminal	VIT_207s0031g00130	112.982	33.1812	1.76604	6.63691e-10	9.99018e-09	Kinesin	PF00225:Kinesin motor domain
VIT_201s0010g00060	772.034	3259.33	-2.07683	1.20861e-40	2.06565e-39	-	PF01697:Glycosyltransferase family 92	VIT_211s0118g00510	2147.04	769.139	1.48103	6.65182e-10	1.0006e-08	-	-
VIT_210s0116g01650	1102.04	5450.76	-2.30553	1.26533e-40	2.1611e-39	-	PF01507:Phosphoadenosine phosphosulfate reductase family|PF00085:Thioredoxin	VIT_203s0038g02220	763.031	161.65	2.23926	6.72242e-10	1.01055e-08	Cofilin_ADF	PF00241:Cofilin/tropomyosin-type actin-binding protein
VIT_214s0068g01120	833.21	1957.88	-1.23258	1.2821e-40	2.18822e-39	-	PF09261:Alpha mannosidase, middle domain|PF07748:Glycosyl hydrolases family 38 C-terminal domain|PF01074:Glycosyl hydrolases family 38 N-terminal domain	VIT_209s0002g00350	3103.84	1367.81	1.18217	6.73977e-10	1.01248e-08	Proteasome	PF00227:Proteasome subunit|PF10584:Proteasome subunit A N-terminal signature
VIT_203s0063g00710	261.056	11.5493	4.50302	1.46388e-40	2.49677e-39	-	-	VIT_213s0019g01310	3.08253	53.9962	-4.14408	6.80862e-10	1.02215e-08	-	-
VIT_212s0028g00300	1587.96	384.039	2.04652	1.53148e-40	2.61026e-39	Amidase	PF13414:TPR repeat|PF01425:Amidase	VIT_212s0057g00860	1.00296	51.223	-5.65758	7.12199e-10	1.06778e-08	-	PF13855:Leucine rich repeat
VIT_216s0098g00660	1662.26	6668.82	-2.00375	1.54498e-40	2.63146e-39	-	-	VIT_206s0004g03740	629.451	228.186	1.46359	7.14099e-10	1.06992e-08	-	PF00623:RNA polymerase Rpb1, domain 2|PF05000:RNA polymerase Rpb1, domain 4|PF04997:RNA polymerase Rpb1, domain 1|PF04998:RNA polymerase Rpb1, domain 5|PF04983:RNA polymerase Rpb1, domain 3
VIT_213s0019g00850	1860.5	640.939	1.53675	1.64277e-40	2.79609e-39	-	PF04427:Brix domain	VIT_216s0039g02300	2.72437	48.9035	-4.17335	7.18236e-10	1.07541e-08	LRRNT_2	PF13855:Leucine rich repeat|PF08263:Leucine rich repeat N-terminal domain
VIT_201s0127g00350	2683.52	1207.98	1.15115	1.64641e-40	2.80037e-39	-	-	VIT_218s0122g00920	453.64	204.898	1.14782	7.23986e-10	1.08259e-08	-	PF01529:DHHC palmitoyltransferase
VIT_215s0048g00460	4709.61	2241.87	1.07084	1.67295e-40	2.84356e-39	-	PF04859:Plant protein of unknown function (DUF641)|PF04043:Plant invertase/pectin methylesterase inhibitor	VIT_204s0023g00740	2774.92	5865.88	-1.07986	7.34417e-10	1.09674e-08	-	PF00085:Thioredoxin
VIT_208s0040g02450	1534.67	594.143	1.36877	1.7146e-40	2.91235e-39	-	-	VIT_218s0001g02760	227.8	64.9845	1.80692	7.40676e-10	1.10536e-08	Lipase_GDSL	PF00657:GDSL-like Lipase/Acylhydrolase
VIT_215s0048g02740	286.433	905.227	-1.66093	2.07353e-40	3.5196e-39	Pkinase	PF00069:Protein kinase domain|PF03822:NAF domain	VIT_207s0005g02730	263.371	591.161	-1.16683	7.44728e-10	1.11067e-08	-	-
VIT_214s0068g00870	190.324	857.563	-2.16718	2.27867e-40	3.86515e-39	NUDIX	PF00293:NUDIX domain	VIT_215s0048g00370	200.159	61.4069	1.70708	7.58677e-10	1.13073e-08	-	-
VIT_210s0116g00700	3379.25	8335.13	-1.30214	2.28919e-40	3.88035e-39	SNF2_N	PF00271:Helicase conserved C-terminal domain|PF00176:SNF2 family N-terminal domain	VIT_207s0129g00470	180.707	424.539	-1.23205	7.66004e-10	1.1409e-08	-	PF06799:Protein of unknown function (DUF1230)
VIT_211s0016g04065	555.267	115.156	2.27028	2.3074e-40	3.90854e-39	-	-	VIT_202s0012g01780	917.019	360.457	1.34723	7.77367e-10	1.15631e-08	-	-
VIT_219s0014g03640	159.496	570.671	-1.84134	2.42469e-40	4.10441e-39	Myosin_head	PF00063:Myosin head (motor domain)	VIT_203s0038g04610	1460.75	597.437	1.28983	7.79616e-10	1.15889e-08	-	PF07780:Spb1 C-terminal domain|PF01728:FtsJ-like methyltransferase|PF11861:Domain of unknown function (DUF3381)
VIT_207s0005g00940	303.039	37.8788	2.99737	2.61154e-40	4.41768e-39	Kinesin	PF00225:Kinesin motor domain|PF00307:Calponin homology (CH) domain	VIT_218s0001g07290	296.427	115.624	1.35664	7.93867e-10	1.1793e-08	-	-
VIT_214s0068g00750	572.923	141.746	2.01543	2.81211e-40	4.75372e-39	C2	PF00168:C2 domain	VIT_211s0016g04940	772.552	226.693	1.76882	8.07721e-10	1.1991e-08	zf-CCCH	PF00642:Zinc finger C-x8-C-x5-C-x3-H type (and similar)
VIT_202s0025g01235	36.0685	314.952	-3.12212	2.81678e-40	4.75835e-39	-	-	VIT_207s0129g00330	8834.07	4197.09	1.07372	8.13071e-10	1.20625e-08	-	PF03195:Protein of unknown function DUF260
VIT_219s0014g04940	5583.48	20164.3	-1.85237	2.82538e-40	4.76963e-39	-	-	VIT_204s0069g00860	834.901	232.682	1.84279	8.17836e-10	1.21253e-08	DAO	PF01266:FAD dependent oxidoreductase
VIT_204s0008g00120	10.1435	231.156	-4.51444	2.93678e-40	4.95432e-39	-	PF00187:Chitin recognition protein|PF00182:Chitinase class I	VIT_213s0019g00390	137.909	35.1538	1.97111	8.23572e-10	1.22018e-08	-	-
VIT_218s0001g14630	1067.11	5283.28	-2.30678	2.95329e-40	4.97877e-39	C2	PF00168:C2 domain|PF17047:Synaptotagmin-like mitochondrial-lipid-binding domain	VIT_216s0050g01260	203	501.699	-1.30465	8.24074e-10	1.22018e-08	-	PF11947:Protein of unknown function (DUF3464)
VIT_210s0071g01060	3616.32	922.452	1.97077	3.45121e-40	5.81423e-39	PK	PF00224:Pyruvate kinase, barrel domain|PF02887:Pyruvate kinase, alpha/beta domain	VIT_219s0014g04510	33.9797	140.066	-2.0455	8.26909e-10	1.22358e-08	Pkinase_Tyr	PF07714:Protein tyrosine kinase
VIT_205s0062g00760	378.734	1310.84	-1.78955	3.67991e-40	6.19531e-39	Pkinase_Tyr	PF13855:Leucine rich repeat|PF07714:Protein tyrosine kinase	VIT_213s0067g03060	885.633	440.827	1.0066	8.41741e-10	1.24471e-08	-	PF01588:Putative tRNA binding domain
VIT_216s0039g01670	33.7607	417.273	-3.61341	3.98874e-40	6.71067e-39	Epimerase	PF01370:NAD dependent epimerase/dehydratase family	VIT_201s0010g00940	548.273	1244.45	-1.18229	8.43682e-10	1.24677e-08	-	-
VIT_214s0060g02260	5496.45	2569.55	1.09699	4.09421e-40	6.88344e-39	AAA	PF00004:ATPase family associated with various cellular activities (AAA)	VIT_218s0001g15550	131.307	320.386	-1.28805	8.53717e-10	1.26078e-08	Peptidase_S10	PF00450:Serine carboxypeptidase
VIT_211s0037g00300	3045.19	6161.87	-1.01675	4.24079e-40	7.12505e-39	-	PF04086:Signal recognition particle, alpha subunit, N-terminal|PF02881:SRP54-type protein, helical bundle domain|PF00448:SRP54-type protein, GTPase domain	VIT_216s0039g02360	20.3093	82.0472	-2.01355	8.67964e-10	1.28098e-08	-	-
VIT_201s0127g00440	5620.96	12282.7	-1.12765	4.46626e-40	7.49878e-39	Arf	PF00025:ADP-ribosylation factor family	VIT_209s0070g00050	2389.14	1047.61	1.18945	8.69537e-10	1.28222e-08	-	PF01248:Ribosomal protein L7Ae/L30e/S12e/Gadd45 family
VIT_200s0642g00010	407.058	55.847	2.86589	4.50483e-40	7.5584e-39	U-box	PF04564:U-box domain	VIT_219s0085g00890	188.709	408.598	-1.11459	8.69933e-10	1.28222e-08	-	PF14379:MYB-CC type transfactor, LHEQLE motif
VIT_214s0006g02080	880.331	2124.69	-1.27021	5.08697e-40	8.52937e-39	-	PF13847:Methyltransferase domain	VIT_208s0007g06000	208.592	421.419	-1.01451	9.02499e-10	1.32935e-08	Glyco_hydro_17	PF00332:Glycosyl hydrolases family 17
VIT_207s0129g00540	4261.47	1174.34	1.85917	5.60187e-40	9.38636e-39	-	-	VIT_209s0002g06030	1063.33	361.491	1.55638	9.07983e-10	1.33656e-08	WD40	PF00400:WD domain, G-beta repeat
VIT_211s0016g03960	371.223	1272.12	-1.77483	5.67597e-40	9.50408e-39	Kinesin	PF00225:Kinesin motor domain	VIT_214s0108g00480	703.275	1429.99	-1.02392	9.11559e-10	1.34096e-08	-	-
VIT_213s0019g05190	78.0683	1015.85	-3.69725	5.75833e-40	9.63547e-39	Ras	PF00071:Ras family	VIT_206s0004g04600	964.016	274.4	1.81235	9.13192e-10	1.34249e-08	-	-
VIT_210s0003g01790	366.587	1064.15	-1.53753	6.29569e-40	1.05275e-38	-	PF05687:BES1/BZR1 plant transcription factor, N-terminal	VIT_205s0049g01950	610.181	267.906	1.18613	9.14379e-10	1.34336e-08	-	-
VIT_209s0054g01010	239.123	5.14914	5.50304	6.53918e-40	1.09273e-38	Peptidase_S8	PF05922:Peptidase inhibitor I9|PF00082:Subtilase family	VIT_214s0083g00110	137.051	365.752	-1.41653	9.53058e-10	1.39928e-08	-	PF06351:Allene oxide cyclase
VIT_210s0003g00090	5180.81	16107.3	-1.63627	8.28875e-40	1.38416e-38	-	PF05564:Dormancy/auxin associated protein	VIT_201s0011g00990	116.266	325.699	-1.48772	9.91909e-10	1.45538e-08	NB-ARC	PF00931:NB-ARC domain
VIT_212s0028g02130	297.662	899.147	-1.59499	8.93166e-40	1.49052e-38	-	-	VIT_200s0309g00090	65.9773	0.63745	6.67662	9.98771e-10	1.4645e-08	-	PF01357:Pollen allergen|PF03330:Rare lipoprotein A (RlpA)-like double-psi beta-barrel
VIT_214s0083g00340	1635.15	566.691	1.52824	9.20456e-40	1.53502e-38	-	PF03639:Glycosyl hydrolase family 81	VIT_209s0002g07570	2.38934	44.3684	-4.22431	1.00501e-09	1.47269e-08	-	PF13855:Leucine rich repeat
VIT_203s0063g00940	248.55	794.659	-1.675	1.04785e-39	1.74629e-38	Pkinase	PF00069:Protein kinase domain	VIT_209s0002g07130	258.741	82.7974	1.64431	1.007e-09	1.47399e-08	-	-
VIT_203s0038g04560	8807.66	4084.27	1.10862	1.19197e-39	1.98515e-38	-	PF03297:S25 ribosomal protein	VIT_216s0098g00390	2.34673	44.1163	-4.2197	1.00719e-09	1.47399e-08	-	-
VIT_217s0000g03390	43.1534	303.286	-2.80535	1.20677e-39	2.00845e-38	-	PF07887:Calmodulin binding protein-like	VIT_212s0055g00830	275.206	111.839	1.29847	1.00985e-09	1.47692e-08	-	PF01170:Putative RNA methylase family UPF0020
VIT_212s0034g02160	2480.14	635.765	1.9637	1.22018e-39	2.0294e-38	-	-	VIT_218s0001g11500	46.0505	0	8.01252	1.04257e-09	1.52281e-08	p450	PF00067:Cytochrome P450
VIT_211s0016g00680	16.1032	339.07	-4.36421	1.22797e-39	2.04099e-38	-	PF02140:Galactose binding lectin domain|PF01301:Glycosyl hydrolases family 35	VIT_201s0127g00130	282.59	123.25	1.19617	1.04673e-09	1.5279e-08	Pkinase	PF01657:Salt stress response/antifungal|PF00069:Protein kinase domain
VIT_214s0030g00030	1545.55	472.914	1.70799	1.24061e-39	2.06061e-38	-	PF03199:Eukaryotic glutathione synthase|PF03917:Eukaryotic glutathione synthase, ATP binding domain	VIT_204s0023g00910	51.9289	3.48434	3.87954	1.05767e-09	1.5412e-08	-	-
VIT_208s0007g05210	119.927	482.542	-2.00676	1.25133e-39	2.07702e-38	Aa_trans	PF01490:Transmembrane amino acid transporter protein	VIT_218s0001g06240	79.7	200.595	-1.33277	1.05788e-09	1.5412e-08	TIR	PF00931:NB-ARC domain|PF01582:TIR domain|PF07725:Leucine Rich Repeat
VIT_203s0038g00870	1977.39	743.887	1.40984	1.26123e-39	2.09205e-38	Dus	PF01207:Dihydrouridine synthase (Dus)	VIT_205s0051g00930	264.665	120.292	1.13714	1.08952e-09	1.58628e-08	-	PF04104:Eukaryotic and archaeal DNA primase, large subunit
VIT_205s0020g03720	1503.62	490.8	1.61414	1.29135e-39	2.14059e-38	-	PF16050:Paf1 complex subunit CDC73 N-terminal|PF05179:RNA pol II accessory factor, Cdc73 family, C-terminal	VIT_200s0262g00120	490.935	119.226	2.04077	1.12102e-09	1.63109e-08	Pkinase_Tyr	PF07714:Protein tyrosine kinase|PF01657:Salt stress response/antifungal
VIT_208s0007g08250	1156.12	3107.26	-1.42598	1.41141e-39	2.33803e-38	CBFB_NFYA	PF02045:CCAAT-binding transcription factor (CBF-B/NF-YA) subunit B	VIT_204s0008g05590	596.983	1339.2	-1.16544	1.1335e-09	1.64714e-08	-	PF00430:ATP synthase B/B' CF(0)
VIT_217s0000g08520	3634.79	1092	1.73463	1.61687e-39	2.6766e-38	Fumble	PF03630:Fumble|PF01937:Protein of unknown function DUF89	VIT_213s0067g01070	15401.4	6676.26	1.20592	1.17774e-09	1.70924e-08	-	PF13637:Ankyrin repeats (many copies)
VIT_207s0129g00510	6.29499	235.291	-5.22852	1.74887e-39	2.89317e-38	-	PF10714:Late embryogenesis abundant protein 18	VIT_205s0020g00810	495.339	187.874	1.39785	1.19002e-09	1.72595e-08	-	PF00297:Ribosomal protein L3
VIT_201s0010g03360	1801.78	743.048	1.27803	1.79733e-39	2.97136e-38	-	-	VIT_211s0016g00600	476.619	224.988	1.08335	1.21247e-09	1.75738e-08	ketoacyl-synt	PF00109:Beta-ketoacyl synthase, N-terminal domain|PF02801:Beta-ketoacyl synthase, C-terminal domain
VIT_204s0008g00620	269.547	8.80751	4.94437	1.9242e-39	3.17835e-38	Myb_DNA-binding	PF00249:Myb-like DNA-binding domain	VIT_217s0000g04490	312.231	629.599	-1.01119	1.21662e-09	1.7615e-08	-	-
VIT_204s0023g01330	14.8244	230.895	-3.94956	1.9251e-39	3.17835e-38	Homeobox	PF00046:Homeobox domain	VIT_219s0027g00200	11699.2	37073.6	-1.66398	1.21686e-09	1.7615e-08	-	PF04725:Photosystem II 10 kDa polypeptide PsbR
VIT_204s0008g07320	1323.22	2935.21	-1.14914	2.13131e-39	3.51645e-38	PP2C	PF00481:Protein phosphatase 2C	VIT_211s0016g02180	34.5173	116.743	-1.75756	1.22389e-09	1.77054e-08	Amino_oxidase	PF01593:Flavin containing amine oxidoreductase
VIT_210s0003g00120	54.6073	449.086	-3.03103	2.31573e-39	3.81817e-38	-	-	VIT_204s0023g03230	33.95	175.271	-2.36833	1.23684e-09	1.78586e-08	Auxin_inducible	PF02519:Auxin responsive protein
VIT_213s0067g02380	26.0689	265.323	-3.3447	2.41229e-39	3.97475e-38	-	PF03195:Protein of unknown function DUF260	VIT_217s0000g04130	164.728	387.108	-1.2319	1.24626e-09	1.79831e-08	Myb_DNA-binding	PF00249:Myb-like DNA-binding domain
VIT_209s0002g02240	1123.99	347.604	1.69182	2.54329e-39	4.18781e-38	-	PF00118:TCP-1/cpn60 chaperonin family	VIT_207s0104g01774	389.478	817.296	-1.06964	1.24805e-09	1.79941e-08	C2	PF00168:C2 domain
VIT_200s1206g00010	5.11746	260.249	-5.64128	2.5993e-39	4.27718e-38	-	PF14543:Xylanase inhibitor N-terminal|PF14541:Xylanase inhibitor C-terminal	VIT_219s0015g00470	423.537	174.261	1.28114	1.24861e-09	1.79941e-08	tRNA-synt_2b	PF03129:Anticodon binding domain|PF00587:tRNA synthetase class II core domain (G, H, P, S and T)|PF07973:Threonyl and Alanyl tRNA synthetase second additional domain|PF02824:TGS domain
VIT_206s0004g00240	6628.13	2507.5	1.4022	2.77818e-39	4.5685e-38	-	PF00118:TCP-1/cpn60 chaperonin family	VIT_200s0226g00100	222.833	70.1608	1.66588	1.25543e-09	1.80809e-08	-	-
VIT_201s0011g06190	172.081	638.768	-1.89386	2.85051e-39	4.68433e-38	-	-	VIT_200s0160g00100	114.196	292.188	-1.35655	1.25855e-09	1.81143e-08	TIR	PF01582:TIR domain|PF00931:NB-ARC domain
VIT_213s0064g01110	441.616	1584.7	-1.84155	2.88281e-39	4.73426e-38	-	-	VIT_218s0001g13090	736.192	367.553	1.00175	1.27576e-09	1.83504e-08	AAA	PF00004:ATPase family associated with various cellular activities (AAA)
VIT_205s0077g02350	404.339	1996.81	-2.30156	2.93466e-39	4.81623e-38	-	-	VIT_208s0058g01120	192.688	47.569	2.02087	1.30389e-09	1.87349e-08	-	-
VIT_214s0128g00400	2947.84	1206.74	1.2882	2.95161e-39	4.84083e-38	Ras	PF00071:Ras family|PF08356:EF hand associated|PF08355:EF hand associated	VIT_215s0048g02610	1301.44	543.459	1.26002	1.30414e-09	1.87349e-08	-	PF00428:60s Acidic ribosomal protein
VIT_202s0025g04390	158.694	657.088	-2.05259	3.04665e-39	4.9934e-38	-	PF01803:LIM-domain binding protein	VIT_213s0019g05370	952.066	317.012	1.58641	1.30749e-09	1.8771e-08	Histone	PF00125:Core histone H2A/H2B/H3/H4
VIT_201s0010g02870	30.1268	293.689	-3.27109	3.09687e-39	5.07235e-38	AAA	PF00004:ATPase family associated with various cellular activities (AAA)|PF14363:Domain associated at C-terminal with AAA	VIT_219s0085g00490	465.933	170.584	1.449	1.3709e-09	1.96689e-08	AAA	PF01434:Peptidase family M41|PF00004:ATPase family associated with various cellular activities (AAA)
VIT_200s0199g00110	638.536	162.814	1.96954	3.11728e-39	5.10241e-38	-	PF14159:CAAD domains of cyanobacterial aminoacyl-tRNA synthetase	VIT_206s0004g03340	72.8153	10.9862	2.72844	1.38967e-09	1.99256e-08	Rib_5-P_isom_A	PF06026:Ribose 5-phosphate isomerase A (phosphoriboisomerase A)
VIT_214s0083g00610	1028.22	170.444	2.59174	3.36106e-39	5.4978e-38	-	PF12854:PPR repeat	VIT_218s0001g01830	3340.84	7567.99	-1.17966	1.39604e-09	2.00044e-08	NAD_kinase	PF01513:ATP-NAD kinase
VIT_218s0001g15730	2.5513	436.821	-7.48071	3.47224e-39	5.6759e-38	zf-Dof	PF02701:Dof domain, zinc finger	VIT_210s0003g00360	2138.52	889.68	1.26514	1.40368e-09	2.0101e-08	-	-
VIT_213s0073g00710	1359.01	458.91	1.5651	3.92296e-39	6.40845e-38	-	PF08155:NOGCT (NUC087) domain|PF06858:Nucleolar GTP-binding protein 1 (NOG1)	VIT_200s0337g00060	727.61	346.395	1.07122	1.43818e-09	2.05691e-08	-	-
VIT_214s0066g02070	227.457	7.21866	4.98547	4.20557e-39	6.86558e-38	AAA	PF00004:ATPase family associated with various cellular activities (AAA)	VIT_214s0006g02810	306.445	93.5476	1.71216	1.49084e-09	2.12954e-08	-	PF10483:Elongator subunit Iki1
VIT_202s0025g01640	36.2638	326.453	-3.15671	4.33969e-39	7.07987e-38	-	PF13499:EF-hand domain pair	VIT_218s0041g02430	76.7469	200.614	-1.38617	1.50895e-09	2.15405e-08	Fer2	PF03450:CO dehydrogenase flavoprotein C-terminal domain|PF02738:Molybdopterin-binding domain of aldehyde dehydrogenase|PF01315:Aldehyde oxidase and xanthine dehydrogenase, a/b hammerhead domain|PF00111:2Fe-2S iron-sulfur cluster binding domain|PF01799:[2Fe-2S] binding domain|PF00941:FAD binding domain in molybdopterin dehydrogenase
VIT_202s0025g03150	3730.28	1463.5	1.34973	4.42822e-39	7.21955e-38	-	PF04096:Nucleoporin autopeptidase	VIT_214s0128g00390	1092.92	436.188	1.32481	1.55233e-09	2.21459e-08	Mito_carr	PF00153:Mitochondrial carrier protein
VIT_218s0072g00460	1017.8	2360.09	-1.21368	4.83555e-39	7.87845e-38	-	PF08711:TFIIS helical bundle-like domain	VIT_218s0001g07770	359.702	124.872	1.52601	1.58911e-09	2.26563e-08	-	PF06747:CHCH domain
VIT_201s0011g02100	750.963	238.288	1.65665	4.90264e-39	7.98251e-38	-	-	VIT_202s0033g00130	1005.61	254.732	1.9808	1.61602e-09	2.29966e-08	UDPGT	PF00201:UDP-glucoronosyl and UDP-glucosyl transferase
VIT_208s0105g00270	4813.59	2085.63	1.20631	5.07764e-39	8.26201e-38	-	PF04970:Lecithin retinol acyltransferase	VIT_202s0012g01450	55.2627	9.0715	2.60976	1.63961e-09	2.33176e-08	HLH	PF00010:Helix-loop-helix DNA-binding domain
VIT_206s0004g07270	1136.53	285.856	1.99234	5.08443e-39	8.26762e-38	-	-	VIT_212s0055g00990	11.8595	65.6571	-2.46867	1.64982e-09	2.34481e-08	-	PF00141:Peroxidase
VIT_217s0000g04300	908.423	257.882	1.81506	5.15603e-39	8.37855e-38	KH_1	PF00013:KH domain	VIT_218s0001g09240	90.7951	15.5496	2.54721	1.65192e-09	2.34632e-08	-	-
VIT_214s0006g02900	1445.98	416.949	1.79326	5.23496e-39	8.50124e-38	-	PF12146:Serine aminopeptidase, S33	VIT_201s0026g00910	442.806	116.28	1.92933	1.65924e-09	2.35525e-08	-	-
VIT_214s0068g00430	2747.87	965.883	1.50798	7.10483e-39	1.15302e-37	-	-	VIT_214s0068g00970	68.7776	178.621	-1.37684	1.66379e-09	2.36022e-08	Pkinase	PF13855:Leucine rich repeat|PF08263:Leucine rich repeat N-terminal domain|PF00069:Protein kinase domain
VIT_219s0014g03740	332.735	978.442	-1.55461	7.13454e-39	1.15708e-37	Motile_Sperm	PF00635:MSP (Major sperm protein) domain	VIT_205s0020g03730	6.75354	54.4556	-3.00767	1.67244e-09	2.37102e-08	-	PF14368:Probable lipid transfer
VIT_200s0670g00010	6858.54	2718.62	1.33494	7.17978e-39	1.16366e-37	-	PF00118:TCP-1/cpn60 chaperonin family	VIT_204s0023g01110	1635.35	420.546	1.95946	1.67708e-09	2.37611e-08	-	PF04193:PQ loop repeat
VIT_219s0085g00350	1882.07	607.304	1.63119	7.23867e-39	1.17244e-37	Homeobox	PF00046:Homeobox domain|PF02791:DDT domain	VIT_201s0150g00130	946.207	2414.56	-1.35149	1.68696e-09	2.38564e-08	-	PF10063:Uncharacterized integral membrane protein (DUF2301)
VIT_208s0007g04850	389.255	2251.42	-2.5297	7.38935e-39	1.19606e-37	-	PF01603:Protein phosphatase 2A regulatory B subunit (B56 family)	VIT_213s0019g01010	631.303	1797.27	-1.50924	1.69729e-09	2.39875e-08	adh_short	PF00106:short chain dehydrogenase
VIT_218s0001g01020	828.136	2096.52	-1.33923	7.78098e-39	1.25863e-37	ATP-synt_ab	PF00306:ATP synthase alpha/beta chain, C terminal domain|PF02874:ATP synthase alpha/beta family, beta-barrel domain|PF00006:ATP synthase alpha/beta family, nucleotide-binding domain	VIT_201s0146g00350	3.41945	46.6504	-3.78169	1.72467e-09	2.43441e-08	LRRNT_2	PF08263:Leucine rich repeat N-terminal domain
VIT_214s0083g00950	1150.08	341.456	1.75231	7.82025e-39	1.26415e-37	S4	PF00163:Ribosomal protein S4/S9 N-terminal domain|PF01479:S4 domain	novel.475	59.2718	318.483	-2.42572	1.72865e-09	2.43851e-08	-	- && Q9LFN8.2 RecName: Full=Glutamate receptor 2.6; AltName: Full=Ligand-gated ion channel 2.6; Flags: Precursor && -
VIT_201s0026g00990	2455.75	1106.42	1.15027	7.97403e-39	1.28817e-37	-	PF00676:Dehydrogenase E1 component	VIT_208s0007g00220	63.3024	8.43643	2.91055	1.73462e-09	2.4454e-08	-	-
VIT_213s0019g04440	2435.51	546.231	2.15737	8.21439e-39	1.32614e-37	VWA	PF00092:von Willebrand factor type A domain|PF17123:RING-like zinc finger|PF14624:VWA / Hh protein intein-like	VIT_206s0061g01230	25.7035	109.475	-2.08961	1.7676e-09	2.49035e-08	-	-
VIT_200s0181g00080	2008.77	4119.98	-1.03632	8.32234e-39	1.34269e-37	-	-	VIT_210s0003g04610	1065.8	442.046	1.26967	1.77774e-09	2.50206e-08	-	-
VIT_217s0000g04760	656.94	127.87	2.3597	8.33542e-39	1.34392e-37	UDPGT	PF00201:UDP-glucoronosyl and UDP-glucosyl transferase	VIT_201s0127g00680	1686.62	443.065	1.92852	1.77812e-09	2.50206e-08	-	PF12174:RCD1-SRO-TAF4 (RST) plant domain|PF00644:Poly(ADP-ribose) polymerase catalytic domain
VIT_200s0199g00310	1802.94	14543.2	-3.01148	9.11983e-39	1.46753e-37	-	-	VIT_200s0455g00020	2376.48	1128.66	1.07413	1.78814e-09	2.51303e-08	-	PF16529:WD40 region of Ge1, enhancer of mRNA-decapping protein
VIT_203s0017g02140	1275.48	3.18108	8.66662	9.34701e-39	1.50311e-37	UDPGT	PF00201:UDP-glucoronosyl and UDP-glucosyl transferase	VIT_202s0025g04750	106.896	275.101	-1.36307	1.79117e-09	2.51574e-08	2-Hacid_dh_C	PF02826:D-isomer specific 2-hydroxyacid dehydrogenase, NAD binding domain|PF00389:D-isomer specific 2-hydroxyacid dehydrogenase, catalytic domain
VIT_203s0063g01690	20.8907	227.639	-3.44461	9.41931e-39	1.51375e-37	p450	PF00067:Cytochrome P450	VIT_200s2175g00005	138.65	345.709	-1.31855	1.81886e-09	2.55305e-08	-	PF13947:Wall-associated receptor kinase galacturonan-binding
VIT_203s0063g00850	5095.94	10953	-1.10371	9.83118e-39	1.57892e-37	RRM_1	PF00076:RNA recognition motif. (a.k.a. RRM, RBD, or RNP domain)	VIT_207s0129g01010	323.833	80.4462	2.00582	1.82709e-09	2.56302e-08	-	-
VIT_219s0090g01780	292.281	919.425	-1.65226	1.00886e-38	1.61921e-37	RRM_1	PF12872:OST-HTH/LOTUS domain|PF00076:RNA recognition motif. (a.k.a. RRM, RBD, or RNP domain)	VIT_203s0097g00530	3131.86	1305.4	1.2625	1.82898e-09	2.56408e-08	HSP70	PF00012:Hsp70 protein
VIT_216s0022g01800	2717.47	800.261	1.7635	1.06046e-38	1.70093e-37	-	PF05890:Eukaryotic rRNA processing protein EBP2	VIT_217s0000g08530	1054.61	4426.78	-2.0695	1.88087e-09	2.63357e-08	-	PF00955:HCO3- transporter family
VIT_205s0077g01940	880.622	2087.08	-1.24493	1.08145e-38	1.73347e-37	APH	PF02770:Acyl-CoA dehydrogenase, middle domain|PF02771:Acyl-CoA dehydrogenase, N-terminal domain|PF01636:Phosphotransferase enzyme family|PF00441:Acyl-CoA dehydrogenase, C-terminal domain	VIT_217s0000g08930	1254.3	610.632	1.03806	1.89854e-09	2.65667e-08	WD40	PF00400:WD domain, G-beta repeat
VIT_206s0009g01600	2479.19	672.543	1.88188	1.09066e-38	1.74699e-37	-	-	VIT_209s0070g00210	383.928	111.395	1.78253	1.9135e-09	2.67498e-08	-	PF01566:Natural resistance-associated macrophage protein
VIT_200s0455g00040	273.124	897.312	-1.71397	1.0913e-38	1.74699e-37	Glyco_transf_8	PF01501:Glycosyl transferase family 8	VIT_209s0018g01240	155.591	367.995	-1.24257	1.91399e-09	2.67498e-08	-	-
VIT_215s0046g03780	71.6004	597.518	-3.05494	1.18251e-38	1.89179e-37	-	-	VIT_215s0048g01000	538.117	187.385	1.52111	1.96767e-09	2.74831e-08	-	-
VIT_201s0011g06565	8.61088	205.832	-4.565	1.26459e-38	2.0218e-37	-	-	VIT_206s0004g04950	3515.77	1599.27	1.13636	2.00466e-09	2.79641e-08	GRAS	PF03514:GRAS domain family
VIT_219s0015g02610	1259.2	146.555	3.10112	1.26968e-38	2.02863e-37	GST_N	PF02798:Glutathione S-transferase, N-terminal domain|PF14497:Glutathione S-transferase, C-terminal domain	VIT_216s0148g00280	149.71	405.696	-1.43828	2.0058e-09	2.79641e-08	Pkinase	PF00069:Protein kinase domain
VIT_206s0004g06160	584.751	131.093	2.15638	1.29386e-38	2.06593e-37	-	PF02099:Josephin	VIT_215s0048g00270	493.242	1011.67	-1.03618	2.04077e-09	2.84341e-08	GRAS	PF03514:GRAS domain family
VIT_200s0186g00020	3052.07	1199.79	1.34696	1.36514e-38	2.17833e-37	-	-	VIT_214s0068g00910	901.748	367.019	1.29666	2.08222e-09	2.89938e-08	-	PF01503:Phosphoribosyl-ATP pyrophosphohydrolase
VIT_203s0091g00690	2552.81	11587.4	-2.18199	1.43042e-38	2.28103e-37	-	PF13912:C2H2-type zinc finger	VIT_208s0007g00470	179.463	377.449	-1.07242	2.14013e-09	2.97819e-08	Rhomboid	PF01694:Rhomboid family
VIT_205s0077g01840	11093.6	5340.03	1.05477	1.48001e-38	2.35859e-37	-	PF01280:Ribosomal protein L19e	VIT_213s0084g00650	1181.68	381.341	1.63175	2.14248e-09	2.97962e-08	-	PF12847:Methyltransferase domain|PF12756:C2H2 type zinc-finger (2 copies)
VIT_202s0033g01100	1146.38	2862.04	-1.32077	1.484e-38	2.36343e-37	-	-	VIT_219s0014g04530	122.927	277.344	-1.17393	2.14913e-09	2.98704e-08	Pkinase_Tyr	PF00954:S-locus glycoprotein domain|PF07714:Protein tyrosine kinase|PF01453:D-mannose binding lectin|PF08276:PAN-like domain
VIT_219s0014g01940	102.524	494.895	-2.27473	1.66122e-38	2.64396e-37	-	-	VIT_216s0039g02810	78.344	0.335591	7.81683	2.20614e-09	3.06252e-08	-	-
VIT_218s0072g00940	2055.38	768.84	1.41799	1.74722e-38	2.77905e-37	Aminotran_1_2	PF00155:Aminotransferase class I and II	VIT_206s0004g01770	344.166	787.525	-1.1939	2.30939e-09	3.2039e-08	-	PF07944:Beta-L-arabinofuranosidase, GH127
VIT_214s0219g00170	2140.12	899.623	1.25014	1.89011e-38	3.0044e-37	zf-CCCH	PF00642:Zinc finger C-x8-C-x5-C-x3-H type (and similar)	VIT_201s0150g00250	2766.16	6909.89	-1.32077	2.34925e-09	3.2572e-08	-	PF00854:POT family
VIT_210s0405g00030	174.505	721.368	-2.0428	1.89912e-38	3.01678e-37	-	-	VIT_208s0056g01230	153.059	325.23	-1.08676	2.37646e-09	3.29291e-08	zf-Dof	PF02701:Dof domain, zinc finger
VIT_219s0014g01410	1144.42	447.671	1.35344	1.93421e-38	3.07056e-37	Glyco_transf_22	PF03901:Alg9-like mannosyltransferase family	VIT_209s0002g06970	382.969	105.539	1.85989	2.4191e-09	3.34994e-08	-	PF00487:Fatty acid desaturase
VIT_208s0032g01210	907.788	289.605	1.64835	2.03879e-38	3.2345e-37	-	-	VIT_215s0048g00610	490.736	153.598	1.67549	2.42514e-09	3.35626e-08	-	-
VIT_212s0057g00260	56.9988	483.564	-3.0735	2.24521e-38	3.5597e-37	Pyr_redox_2	PF07992:Pyridine nucleotide-disulphide oxidoreductase	VIT_211s0016g02920	260.707	87.2701	1.57825	2.45283e-09	3.39251e-08	-	PF06219:Protein of unknown function (DUF1005)
VIT_205s0051g00590	4.38826	285.08	-6.08172	2.25779e-38	3.57736e-37	-	PF00544:Pectate lyase	VIT_207s0197g00050	260.12	111.981	1.21721	2.46182e-09	3.40287e-08	-	PF14881:Tubulin domain|PF10644:Misato Segment II tubulin-like domain
VIT_215s0046g01010	2156.04	790.297	1.44737	2.35195e-38	3.72417e-37	DEAD	PF00270:DEAD/DEAH box helicase|PF00271:Helicase conserved C-terminal domain	VIT_201s0011g03180	6.47294	53.0621	-3.0384	2.48012e-09	3.42608e-08	Aa_trans	PF01490:Transmembrane amino acid transporter protein
VIT_206s0009g00810	25.0242	377.045	-3.89231	2.49517e-38	3.94842e-37	Glyco_hydro_3	PF01915:Glycosyl hydrolase family 3 C-terminal domain|PF00933:Glycosyl hydrolase family 3 N terminal domain	VIT_207s0031g02170	1252.3	3196.06	-1.35162	2.48207e-09	3.42668e-08	-	-
VIT_214s0036g00680	842.205	186.974	2.16956	2.52768e-38	3.99731e-37	-	PF13041:PPR repeat family|PF12854:PPR repeat	VIT_200s0203g00140	134.191	335.701	-1.32167	2.49372e-09	3.44067e-08	-	-
VIT_208s0058g00930	3.35118	332.21	-6.57956	2.67535e-38	4.22815e-37	Aminotran_3	PF00202:Aminotransferase class-III	VIT_214s0060g01620	257.356	105.85	1.28123	2.49633e-09	3.44218e-08	-	PF00436:Single-strand binding protein family
novel.299	46.257	301.912	-2.70476	2.86506e-38	4.52507e-37	-	- && Q945T0.1 RecName: Full=Rapid alkalinization factor; Short=NtRALF; Flags: Precursor && -	VIT_217s0000g01870	151.687	448.519	-1.56374	2.61344e-09	3.59927e-08	-	-
VIT_207s0129g00330	3977.92	1721.29	1.20857	2.89443e-38	4.56855e-37	-	PF03195:Protein of unknown function DUF260	VIT_200s0179g00370	309.498	711.396	-1.20113	2.64519e-09	3.64079e-08	-	PF09454:Vps23 core domain|PF05743:UEV domain
VIT_214s0068g02050	1490.08	543.265	1.45538	2.91683e-38	4.60097e-37	-	-	VIT_204s0008g02290	2857.12	1245.83	1.19735	2.66257e-09	3.66248e-08	-	PF13639:Ring finger domain
novel.396	270.081	1639.88	-2.5986	2.92607e-38	4.61262e-37	adh_short	- && Q5C9I9.1 RecName: Full=(-)-isopiperitenol/(-)-carveol dehydrogenase, mitochondrial; Flags: Precursor && PF00106:short chain dehydrogenase	VIT_203s0038g01510	31203.3	109864	-1.81595	2.68625e-09	3.69281e-08	-	-
VIT_208s0007g06450	402.563	3059.53	-2.92411	2.94963e-38	4.64679e-37	-	-	VIT_200s0409g00040	127.721	288.394	-1.1754	2.69319e-09	3.70012e-08	Pkinase_Tyr	PF07714:Protein tyrosine kinase
VIT_218s0001g05570	12.3604	210.204	-4.0722	2.97474e-38	4.68338e-37	Sugar_tr	PF00083:Sugar (and other) transporter	VIT_213s0156g00650	577.215	211.737	1.44664	2.70528e-09	3.71448e-08	-	PF04438:HIT zinc finger
VIT_213s0019g02650	1455	542.067	1.42441	3.02126e-38	4.75359e-37	-	PF01248:Ribosomal protein L7Ae/L30e/S12e/Gadd45 family	VIT_208s0040g03190	159.149	42.3607	1.9127	2.75949e-09	3.78662e-08	-	-
VIT_214s0068g01640	6788.76	3053.87	1.15236	3.22726e-38	5.07448e-37	-	PF01248:Ribosomal protein L7Ae/L30e/S12e/Gadd45 family	VIT_200s0541g00020	108.299	30.8729	1.80794	2.76719e-09	3.79488e-08	bZIP_1	PF00170:bZIP transcription factor
VIT_202s0033g00520	1024.7	264.033	1.95585	3.34941e-38	5.2632e-37	NB-ARC	PF13855:Leucine rich repeat|PF00931:NB-ARC domain	VIT_207s0005g01410	1235.98	560.31	1.14121	2.81034e-09	3.84941e-08	-	PF00398:Ribosomal RNA adenine dimethylase
VIT_205s0020g03890	215.236	1066.58	-2.3058	3.37172e-38	5.2949e-37	-	PF07765:KIP1-like protein	VIT_207s0031g00590	65.3545	183.228	-1.48691	2.83989e-09	3.88753e-08	-	-
VIT_202s0012g00150	1658.54	4490.92	-1.43649	3.47179e-38	5.4486e-37	Pkinase_Tyr	PF07714:Protein tyrosine kinase	VIT_211s0016g01820	1029.47	2162.95	-1.07101	2.88121e-09	3.94171e-08	-	PF12681:Glyoxalase-like domain
VIT_207s0005g01950	423.901	1782.9	-2.07077	3.58908e-38	5.6291e-37	Myb_DNA-binding	PF00249:Myb-like DNA-binding domain	VIT_214s0006g02083	25.8355	103.342	-2.00076	2.88533e-09	3.94497e-08	-	PF14009:Domain of unknown function (DUF4228)
VIT_211s0016g03940	185.925	1704.45	-3.19214	3.66043e-38	5.73737e-37	HSF_DNA-bind	PF00447:HSF-type DNA-binding	VIT_207s0005g04920	702.175	1585.97	-1.17527	2.92439e-09	3.99596e-08	-	-
VIT_208s0040g00010	544.365	1388.88	-1.35145	4.08063e-38	6.39196e-37	Pkinase_Tyr	PF07714:Protein tyrosine kinase	VIT_209s0002g00550	162.338	48.2126	1.74934	3.03846e-09	4.14767e-08	Lipase_GDSL	PF00657:GDSL-like Lipase/Acylhydrolase
VIT_219s0015g01270	7181.06	2624.59	1.45191	4.1103e-38	6.43437e-37	-	PF16507:Proteasome-substrate-size regulator, mid region|PF11919:Domain of unknown function (DUF3437)	VIT_208s0040g00970	217.783	78.7118	1.47073	3.03908e-09	4.14767e-08	-	PF16709:Fused Ig-PH domain of plant-specific actin-binding protein|PF16712:Coiled-coil regions of plant-specific actin-binding protein|PF16711:Actin-binding domain of plant-specific actin-binding protein
VIT_210s0003g02030	753.797	1861.72	-1.30393	4.27307e-38	6.68494e-37	-	PF01823:MAC/Perforin domain|PF00854:POT family	VIT_213s0074g00210	243.589	81.4571	1.57833	3.04166e-09	4.1487e-08	PK	PF02887:Pyruvate kinase, alpha/beta domain|PF00224:Pyruvate kinase, barrel domain
VIT_206s0061g00790	635.839	1899.31	-1.57965	4.28151e-38	6.69391e-37	-	PF00355:Rieske [2Fe-2S] domain|PF08417:Pheophorbide a oxygenase	VIT_218s0122g00190	1273.63	2837.63	-1.15574	3.0635e-09	4.17347e-08	-	-
VIT_210s0597g00040	477.72	91.3458	2.38437	4.30762e-38	6.73049e-37	-	-	VIT_203s0063g02680	8.83513	58.0108	-2.71798	3.16534e-09	4.30703e-08	-	-
VIT_208s0007g03110	64.0748	438.852	-2.76883	4.73242e-38	7.38956e-37	-	-	VIT_217s0000g07370	88.0244	233.783	-1.41059	3.27042e-09	4.44734e-08	Lipase_3	PF01764:Lipase (class 3)
VIT_213s0019g05090	48.2601	305.783	-2.65478	5.38353e-38	8.40095e-37	-	PF13238:AAA domain	VIT_200s0227g00060	1522.63	705.139	1.11065	3.3395e-09	4.53856e-08	WD40	PF00400:WD domain, G-beta repeat|PF08145:BOP1NT (NUC169) domain
VIT_213s0019g01700	720.966	178.745	2.00931	5.44887e-38	8.49757e-37	GRAS	PF03514:GRAS domain family	VIT_216s0039g01690	1090.68	506.185	1.10746	3.35796e-09	4.56092e-08	-	-
VIT_219s0014g04760	2466.55	1063.8	1.21331	6.13729e-38	9.56514e-37	Ribosomal_L2_C	PF00181:Ribosomal Proteins L2, RNA binding domain|PF03947:Ribosomal Proteins L2, C-terminal domain	VIT_202s0025g04260	62.1286	8.92942	2.78908	3.36375e-09	4.56604e-08	Thaumatin	PF00314:Thaumatin family
VIT_201s0011g03740	1139.76	227.039	2.32673	6.34832e-38	9.88781e-37	-	PF04558:Glutaminyl-tRNA synthetase, non-specific RNA binding region part 1|PF04557:Glutaminyl-tRNA synthetase, non-specific RNA binding region part 2|PF03950:tRNA synthetases class I (E and Q), anti-codon binding domain|PF00749:tRNA synthetases class I (E and Q), catalytic domain	VIT_201s0011g03210	7.39243	63.265	-3.0919	3.37079e-09	4.57286e-08	-	PF14541:Xylanase inhibitor C-terminal|PF14543:Xylanase inhibitor N-terminal
VIT_214s0108g00450	37.0894	491.667	-3.71017	6.44596e-38	1.00336e-36	-	-	VIT_208s0040g01820	225.247	34.3849	2.71478	3.3998e-09	4.60946e-08	-	-
VIT_203s0038g01350	9.22621	220.707	-4.55828	6.67286e-38	1.03802e-36	GATase	PF00117:Glutamine amidotransferase class-I	VIT_201s0026g02740	743.356	1952.03	-1.39274	3.47927e-09	4.70874e-08	-	-
VIT_214s0030g01620	12756.8	5147.77	1.30914	6.95708e-38	1.08156e-36	Ribosomal_S24e	PF01282:Ribosomal protein S24e	VIT_215s0048g02990	2142.69	942.699	1.18454	3.49313e-09	4.72468e-08	AAA	PF14363:Domain associated at C-terminal with AAA|PF00004:ATPase family associated with various cellular activities (AAA)
VIT_212s0028g03630	1925.47	752.815	1.35479	7.61335e-38	1.18284e-36	UQ_con	PF00179:Ubiquitin-conjugating enzyme	VIT_209s0002g02450	143.363	26.0725	2.45778	3.50396e-09	4.73651e-08	-	PF06888:Putative Phosphatase
VIT_217s0000g02410	75.1018	378.321	-2.33724	8.24412e-38	1.28004e-36	Pkinase	PF13947:Wall-associated receptor kinase galacturonan-binding|PF00069:Protein kinase domain	VIT_203s0091g00870	387.847	783.65	-1.01444	3.55142e-09	4.7978e-08	-	PF01583:Adenylylsulphate kinase
VIT_214s0081g00670	230.261	22.016	3.39529	8.5057e-38	1.31982e-36	-	PF03479:Domain of unknown function (DUF296)	VIT_211s0037g00630	340.288	135.577	1.32708	3.55652e-09	4.80184e-08	-	PF14700:DNA-directed RNA polymerase N-terminal|PF00940:DNA-dependent RNA polymerase
novel.458	62.8734	333.532	-2.40463	8.52092e-38	1.32136e-36	-	- && - && -	VIT_218s0001g09250	62.5591	0.30186	7.49216	3.59891e-09	4.85617e-08	-	PF03195:Protein of unknown function DUF260
VIT_200s0265g00120	302.825	991.896	-1.7088	8.54022e-38	1.32352e-36	-	PF04765:Protein of unknown function (DUF616)	VIT_217s0000g03030	972.749	346.488	1.4893	3.73966e-09	5.04009e-08	-	-
VIT_215s0048g02240	2218.65	901.525	1.29898	8.55293e-38	1.32466e-36	Metallophos	PF00149:Calcineurin-like phosphoesterase	VIT_212s0035g01160	2892.2	1211.51	1.25539	3.77424e-09	5.08066e-08	-	-
VIT_210s0003g03690	411.616	38.3441	3.42475	9.16006e-38	1.4178e-36	Glyco_hydro_17	PF00332:Glycosyl hydrolases family 17	VIT_210s0116g00160	506.862	240.037	1.07834	3.85097e-09	5.18087e-08	BAH	PF00628:PHD-finger|PF01426:BAH domain
VIT_218s0122g00770	1066.29	390.475	1.44834	9.90385e-38	1.53197e-36	-	-	VIT_202s0025g03950	407.652	146.532	1.47557	3.85719e-09	5.18423e-08	-	-
VIT_219s0014g02920	491.401	111.307	2.13961	1.00277e-37	1.55016e-36	-	-	VIT_208s0007g02800	296.433	606.952	-1.03397	3.85804e-09	5.18423e-08	Peptidase_S28	PF05577:Serine carboxypeptidase S28
VIT_213s0019g05230	1247.93	488.299	1.35388	1.01235e-37	1.56399e-36	NAM	PF02365:No apical meristem (NAM) protein	VIT_205s0020g04220	29.8454	101.338	-1.76524	3.87227e-09	5.20027e-08	Cation_ATPase_C	PF00689:Cation transporting ATPase, C-terminus|PF12710:haloacid dehalogenase-like hydrolase|PF00122:E1-E2 ATPase|PF00690:Cation transporter/ATPase, N-terminus
VIT_217s0000g09790	72.7829	602.291	-3.0417	1.0214e-37	1.57699e-36	-	-	VIT_213s0158g00180	7709.07	18887.9	-1.29282	3.91059e-09	5.24551e-08	-	-
VIT_207s0005g04550	2867.28	1210.87	1.2435	1.12415e-37	1.73456e-36	-	PF04427:Brix domain	VIT_214s0060g00110	2597.17	1127.48	1.20378	3.91382e-09	5.24674e-08	-	PF03950:tRNA synthetases class I (E and Q), anti-codon binding domain|PF00749:tRNA synthetases class I (E and Q), catalytic domain|PF14497:Glutathione S-transferase, C-terminal domain
VIT_208s0040g00070	120.683	473.284	-1.96862	1.16439e-37	1.79552e-36	Piwi	PF02171:Piwi domain|PF16486:N-terminal domain of argonaute|PF08699:Argonaute linker 1 domain|PF16488:Argonaute linker 2 domain|PF02170:PAZ domain	VIT_216s0022g00890	138.229	479.531	-1.79396	3.93147e-09	5.26729e-08	-	PF04043:Plant invertase/pectin methylesterase inhibitor
VIT_212s0035g00970	246.19	954.837	-1.95218	1.24267e-37	1.91385e-36	YTH	PF04146:YT521-B-like domain	VIT_205s0077g01450	64.5976	10.7181	2.59511	3.95589e-09	5.29687e-08	-	-
VIT_209s0002g01040	49.2355	325.769	-2.71728	1.34896e-37	2.07626e-36	Peptidase_S8	PF00082:Subtilase family|PF05922:Peptidase inhibitor I9|PF02225:PA domain	VIT_210s0116g00960	5036.24	523.88	3.26498	3.99901e-09	5.34797e-08	-	-
VIT_212s0057g01350	1989.36	722.884	1.45996	1.47007e-37	2.26125e-36	CCT	PF06203:CCT motif	VIT_203s0038g03220	451.246	993.892	-1.1395	4.00818e-09	5.35424e-08	LysM	PF01476:LysM domain
VIT_208s0056g00690	6518.07	2996.77	1.12097	1.54721e-37	2.37843e-36	RRM_1	PF00076:RNA recognition motif. (a.k.a. RRM, RBD, or RNP domain)	VIT_203s0038g00690	244.867	547.251	-1.15998	4.03649e-09	5.38888e-08	zf-B_box	PF00643:B-box zinc finger
VIT_216s0039g01690	2695.82	1036.78	1.37803	1.56777e-37	2.40855e-36	-	-	VIT_214s0036g01400	321.832	66.8935	2.26562	4.04781e-09	5.40081e-08	-	PF07839:Plant calmodulin-binding domain
VIT_218s0001g00170	18.1796	273.211	-3.87936	2.04707e-37	3.14294e-36	-	PF04783:Protein of unknown function (DUF630)|PF04782:Protein of unknown function (DUF632)	VIT_208s0058g00130	1812.05	3690.68	-1.02624	4.08445e-09	5.4465e-08	-	-
VIT_204s0023g01980	261.243	22.4306	3.54069	2.21367e-37	3.39662e-36	-	PF00804:Syntaxin	VIT_206s0080g00980	610.95	1259.31	-1.04341	4.10469e-09	5.47026e-08	adh_short	PF00106:short chain dehydrogenase
VIT_208s0058g00690	625.424	2980.64	-2.25127	2.28115e-37	3.498e-36	-	-	VIT_204s0008g04180	136.035	383.289	-1.49398	4.11211e-09	5.47694e-08	-	-
VIT_203s0038g04510	1134.84	411.027	1.46513	2.41878e-37	3.70674e-36	AAA	PF14363:Domain associated at C-terminal with AAA|PF00004:ATPase family associated with various cellular activities (AAA)	VIT_207s0129g00280	223.861	83.6069	1.42045	4.15321e-09	5.52843e-08	-	PF10343:Potential Queuosine, Q, salvage protein family
VIT_213s0156g00640	1183.68	3020.51	-1.3508	2.54851e-37	3.90315e-36	Pkinase	PF00069:Protein kinase domain	VIT_202s0025g03240	244.844	525.607	-1.10179	4.18447e-09	5.56677e-08	Pkinase	PF00069:Protein kinase domain
VIT_208s0058g00870	564.544	1350.51	-1.25849	2.70974e-37	4.1475e-36	-	PF04525:LURP-one-related	VIT_212s0035g01990	285.575	79.0756	1.85143	4.40256e-09	5.84319e-08	-	PF01348:Type II intron maturase
VIT_208s0007g07240	6787.55	1885.08	1.84807	2.7515e-37	4.20883e-36	-	-	VIT_209s0002g02150	365.547	138.996	1.3946	4.43663e-09	5.88152e-08	-	PF12265:Histone-binding protein RBBP4 or subunit C of CAF1 complex
VIT_204s0023g00050	398.14	93.3074	2.09475	2.7609e-37	4.22059e-36	-	-	VIT_201s0010g03020	266.436	5.96907	5.47124	4.45927e-09	5.90807e-08	-	PF13499:EF-hand domain pair|PF13833:EF-hand domain pair
VIT_204s0008g03020	3712.07	1500.89	1.30632	2.79337e-37	4.2676e-36	Pkinase_Tyr	PF07714:Protein tyrosine kinase	VIT_217s0000g05410	939.966	281.365	1.73996	4.5256e-09	5.99245e-08	-	-
VIT_217s0000g01825	167.735	1013.02	-2.58982	2.81659e-37	4.30042e-36	-	-	VIT_218s0041g01290	1017.26	264.407	1.94365	4.54931e-09	6.01682e-08	Pkinase_Tyr	PF07714:Protein tyrosine kinase
VIT_219s0014g03370	55.7133	410.217	-2.86878	3.05049e-37	4.65468e-36	Methyltransf_11	PF08241:Methyltransferase domain	VIT_206s0004g00955	26.0115	96.3652	-1.88718	4.58853e-09	6.06516e-08	-	PF04819:Family of unknown function (DUF716)
VIT_206s0080g00360	975.529	260.003	1.9076	3.23918e-37	4.93956e-36	bZIP_1	PF00170:bZIP transcription factor|PF14144:Seed dormancy control	VIT_206s0004g06730	90.5301	11.3579	2.99786	4.61406e-09	6.09534e-08	-	PF11960:Domain of unknown function (DUF3474)|PF00487:Fatty acid desaturase
VIT_200s0317g00130	13024.3	5920.42	1.13735	3.34533e-37	5.09828e-36	-	PF00831:Ribosomal L29 protein	VIT_200s0705g00010	220.681	459.898	-1.05975	4.64558e-09	6.13342e-08	p450	PF00067:Cytochrome P450
VIT_218s0001g14540	3711.31	1507.92	1.29901	3.4776e-37	5.29661e-36	DEAD	PF00271:Helicase conserved C-terminal domain|PF00270:DEAD/DEAH box helicase	VIT_201s0026g02480	8380.59	24175.6	-1.52841	4.66024e-09	6.14919e-08	-	PF02672:CP12 domain
VIT_212s0059g01050	51.7634	355.798	-2.76958	3.61909e-37	5.50872e-36	-	-	VIT_201s0127g00720	502.752	1027.13	-1.03078	4.70533e-09	6.20224e-08	-	PF00484:Carbonic anhydrase
VIT_218s0001g07680	870.8	318.875	1.44948	3.70345e-37	5.63366e-36	-	-	VIT_202s0012g00550	1143.18	300.271	1.92856	4.70592e-09	6.20224e-08	Exo_endo_phos	PF03372:Endonuclease/Exonuclease/phosphatase family
VIT_214s0060g01620	526.69	153.671	1.77691	4.0846e-37	6.20965e-36	-	PF00436:Single-strand binding protein family	VIT_201s0010g02970	411.416	21.8471	4.23425	4.73247e-09	6.22999e-08	-	PF13499:EF-hand domain pair|PF13833:EF-hand domain pair
VIT_217s0000g07670	4482.83	1611.13	1.47658	4.09215e-37	6.21731e-36	Aldedh	PF00171:Aldehyde dehydrogenase family	VIT_200s0958g00020	327.462	135.913	1.26924	4.75795e-09	6.25989e-08	FKBP_C	PF00254:FKBP-type peptidyl-prolyl cis-trans isomerase|PF13414:TPR repeat
VIT_218s0001g13780	46.5429	357.704	-2.93405	4.35043e-37	6.60566e-36	p450	PF00067:Cytochrome P450	VIT_216s0050g02220	828.299	1942.62	-1.23012	4.76919e-09	6.2687e-08	-	PF00704:Glycosyl hydrolases family 18
VIT_216s0050g02660	1310.91	281.216	2.21964	4.43325e-37	6.7273e-36	PK	PF00224:Pyruvate kinase, barrel domain	VIT_205s0020g03310	16.5897	71.9478	-2.1176	4.77018e-09	6.2687e-08	-	PF01179:Copper amine oxidase, enzyme domain|PF02728:Copper amine oxidase, N3 domain|PF02727:Copper amine oxidase, N2 domain
VIT_214s0108g01590	856.308	2458.46	-1.52053	4.55561e-37	6.90873e-36	-	PF00984:UDP-glucose/GDP-mannose dehydrogenase family, central domain|PF03720:UDP-glucose/GDP-mannose dehydrogenase family, UDP binding domain	VIT_210s0003g01995	16.9209	74.4782	-2.13761	4.88539e-09	6.4164e-08	-	-
VIT_212s0057g00980	2186.1	562.355	1.95825	4.8225e-37	7.30902e-36	GAF	PF08446:PAS fold|PF00360:Phytochrome region|PF02518:Histidine kinase-, DNA gyrase B-, and HSP90-like ATPase|PF01590:GAF domain|PF00989:PAS fold	VIT_200s1430g00010	320.617	144.669	1.14851	4.90348e-09	6.43642e-08	ACT	PF01842:ACT domain
VIT_213s0019g04740	1128.73	2669.62	-1.24125	4.95735e-37	7.5088e-36	-	-	VIT_206s0004g07280	361.87	100.558	1.84692	4.92917e-09	6.4664e-08	UDPGT	PF00201:UDP-glucoronosyl and UDP-glucosyl transferase
VIT_207s0151g00310	145.811	567.587	-1.96345	4.9832e-37	7.54333e-36	Pkinase	PF00069:Protein kinase domain	VIT_207s0129g01090	195.025	425.685	-1.12687	4.93482e-09	6.46981e-08	Arf	PF00025:ADP-ribosylation factor family
VIT_212s0028g02510	3077.27	1212.65	1.34335	5.14245e-37	7.77965e-36	Bromodomain	PF17035:Bromodomain extra-terminal - transcription regulation|PF00439:Bromodomain	VIT_216s0039g00940	221.423	95.6827	1.20941	4.93748e-09	6.46981e-08	-	-
VIT_203s0091g00470	1113.14	2471.11	-1.15053	5.51475e-37	8.33777e-36	PP2C	PF00481:Protein phosphatase 2C	VIT_208s0058g01130	30.1822	104.993	-1.79974	4.96524e-09	6.50243e-08	Pkinase	PF00069:Protein kinase domain
VIT_216s0098g00890	708.052	149.238	2.24624	5.53124e-37	8.35761e-36	-	PF03168:Late embryogenesis abundant protein	VIT_204s0023g03130	2676.96	5527.54	-1.04603	4.97755e-09	6.51479e-08	-	PF00538:linker histone H1 and H5 family
VIT_210s0092g00150	10.1467	242.95	-4.55071	5.69015e-37	8.59247e-36	-	PF01734:Patatin-like phospholipase	VIT_215s0021g02200	790.8	388.204	1.0266	5.03481e-09	6.58592e-08	-	PF05064:Nsp1-like C-terminal region
VIT_200s0475g00010	30.8272	253.97	-3.04683	6.27595e-37	9.4713e-36	-	-	VIT_204s0044g01880	1323.65	653.861	1.01713	5.22591e-09	6.83196e-08	-	PF03547:Membrane transport protein
VIT_214s0006g02810	501.768	102.989	2.28423	6.37216e-37	9.61062e-36	-	PF10483:Elongator subunit Iki1	VIT_201s0011g01230	537.919	224.276	1.26191	5.32976e-09	6.96371e-08	-	PF01926:50S ribosome-binding GTPase|PF07650:KH domain
VIT_219s0014g05090	67.6383	389.361	-2.52456	6.56458e-37	9.89482e-36	-	PF00085:Thioredoxin	VIT_216s0100g00810	335.112	749.583	-1.16171	5.3553e-09	6.99305e-08	Chal_sti_synt_N	PF00195:Chalcone and stilbene synthases, N-terminal domain|PF02797:Chalcone and stilbene synthases, C-terminal domain
VIT_216s0100g00300	454.049	1208.45	-1.41183	7.13056e-37	1.07414e-35	-	-	VIT_212s0059g01100	2515.38	898.937	1.48443	5.3708e-09	7.00925e-08	UFD1	PF03152:Ubiquitin fusion degradation protein UFD1
VIT_206s0004g05960	598.046	2213.39	-1.88624	7.2136e-37	1.08599e-35	-	-	VIT_208s0007g03200	833.618	390.182	1.09474	5.39017e-09	7.03048e-08	RRM_1	PF00076:RNA recognition motif. (a.k.a. RRM, RBD, or RNP domain)
VIT_205s0094g01120	66.9452	452.166	-2.74456	7.25358e-37	1.09134e-35	-	-	VIT_207s0005g02710	26.3367	100.264	-1.92561	5.53818e-09	7.21524e-08	-	-
VIT_205s0049g00390	1226.49	369.285	1.73136	7.72868e-37	1.16212e-35	2OG-FeII_Oxy	PF14226:non-haem dioxygenase in morphine synthesis N-terminal|PF03171:2OG-Fe(II) oxygenase superfamily	VIT_218s0001g09390	725.819	1520.66	-1.06728	5.55228e-09	7.22945e-08	PP2C	PF00481:Protein phosphatase 2C
VIT_208s0040g02830	2902.05	1082.19	1.42269	8.83862e-37	1.32821e-35	-	-	VIT_203s0088g00710	299.686	690.654	-1.20486	5.58075e-09	7.25817e-08	SCP	PF00188:Cysteine-rich secretory protein family
VIT_204s0044g01220	8888.41	2694.82	1.72166	9.02236e-37	1.355e-35	NAM	PF02365:No apical meristem (NAM) protein	VIT_205s0049g00560	64.755	0.635066	6.65005	5.58759e-09	7.2629e-08	-	PF11443:Domain of unknown function (DUF2828)
VIT_206s0004g01130	920.845	3112.12	-1.75575	9.04555e-37	1.35765e-35	-	PF03145:Seven in absentia protein family	VIT_213s0019g03900	1189.29	457.314	1.37886	5.59574e-09	7.26933e-08	-	PF03715:Noc2p family
novel.154	534.883	113.344	2.23531	9.64128e-37	1.44619e-35	-	- && - && -	VIT_206s0004g01580	184.087	38.5588	2.25382	5.62093e-09	7.29788e-08	Lipoxygenase	PF00305:Lipoxygenase
VIT_217s0000g04640	2703.38	840.56	1.68558	1.00249e-36	1.50282e-35	-	PF01248:Ribosomal protein L7Ae/L30e/S12e/Gadd45 family	VIT_213s0067g00910	400.774	836.784	-1.06197	5.76339e-09	7.47427e-08	NB-ARC	PF00931:NB-ARC domain
VIT_218s0001g06560	1509.04	11033.8	-2.86975	1.22693e-36	1.83817e-35	-	-	VIT_210s0003g03170	69.247	6.68863	3.36269	5.80063e-09	7.51397e-08	p450	PF00067:Cytochrome P450
VIT_209s0002g06030	2756.11	881.074	1.64484	1.28847e-36	1.9292e-35	WD40	PF00400:WD domain, G-beta repeat	VIT_217s0000g04890	1425.06	704.119	1.0171	5.8143e-09	7.52355e-08	-	PF04414:D-aminoacyl-tRNA deacylase
VIT_211s0052g00290	15032.7	7162.02	1.06962	1.30774e-36	1.95687e-35	-	-	VIT_215s0024g00740	12.8275	72.8088	-2.50202	5.81466e-09	7.52355e-08	-	-
VIT_218s0001g00680	36.687	2595.43	-6.13876	1.36438e-36	2.04038e-35	-	PF07731:Multicopper oxidase|PF07732:Multicopper oxidase|PF00394:Multicopper oxidase	VIT_215s0046g03210	40.5583	130.562	-1.68625	5.91584e-09	7.65009e-08	NB-ARC	PF00931:NB-ARC domain
VIT_216s0050g01460	3994.75	1547.83	1.36771	1.43416e-36	2.14346e-35	-	-	VIT_207s0031g01530	1055.47	2979.91	-1.49734	6.03502e-09	7.79976e-08	-	-
VIT_210s0003g01980	643.902	1905.79	-1.56449	1.47613e-36	2.20484e-35	-	-	VIT_219s0014g04540	72.5395	220.607	-1.60355	6.04485e-09	7.80801e-08	Pkinase_Tyr	PF08276:PAN-like domain|PF01453:D-mannose binding lectin|PF07714:Protein tyrosine kinase|PF00954:S-locus glycoprotein domain
VIT_207s0031g01230	8950.31	4377.73	1.03178	1.56296e-36	2.33314e-35	-	PF01248:Ribosomal protein L7Ae/L30e/S12e/Gadd45 family	VIT_205s0020g03690	2358.58	815.852	1.53155	6.08419e-09	7.85436e-08	-	PF13302:Acetyltransferase (GNAT) domain
VIT_213s0074g00700	81.9893	457.435	-2.47326	1.58422e-36	2.36345e-35	ABC2_membrane	PF01061:ABC-2 type transporter|PF14510:ABC-transporter extracellular N-terminal|PF08370:Plant PDR ABC transporter associated|PF00005:ABC transporter	VIT_200s0229g00050	369.793	105.406	1.81032	6.126e-09	7.90383e-08	-	PF13912:C2H2-type zinc finger
VIT_217s0000g05780	1667.61	424.427	1.97409	1.81025e-36	2.69902e-35	-	-	VIT_211s0118g00720	1699.22	759.413	1.16202	6.14507e-09	7.92393e-08	GTP_EFTU	PF00009:Elongation factor Tu GTP binding domain|PF03144:Elongation factor Tu domain 2|PF03764:Elongation factor G, domain IV|PF00679:Elongation factor G C-terminus|PF16004:116 kDa U5 small nuclear ribonucleoprotein component N-terminus
VIT_209s0070g00210	1193.1	351.613	1.76318	1.84574e-36	2.75029e-35	-	PF01566:Natural resistance-associated macrophage protein	VIT_210s0003g03520	7.1738	64.7976	-3.18084	6.25501e-09	8.05653e-08	-	PF13249:Squalene-hopene cyclase N-terminal domain
VIT_201s0127g00490	1289.68	430.323	1.58281	1.92288e-36	2.86351e-35	-	-	VIT_202s0025g01470	251.895	609.999	-1.27569	6.31727e-09	8.13209e-08	-	PF11623:Protein of unknown function (DUF3252)
VIT_219s0015g00670	9729.82	3846.01	1.33893	1.98158e-36	2.94915e-35	HECT	PF06025:Domain of Unknown Function (DUF913)|PF00632:HECT-domain (ubiquitin-transferase)|PF00627:UBA/TS-N domain|PF06012:Domain of Unknown Function (DUF908)|PF14377:Domain of unknown function (DUF4414)	VIT_217s0000g03370	866.894	1837.29	-1.08388	6.33844e-09	8.15472e-08	-	PF07887:Calmodulin binding protein-like
VIT_214s0083g00970	6807.07	3251.93	1.06556	2.00493e-36	2.9821e-35	-	PF01248:Ribosomal protein L7Ae/L30e/S12e/Gadd45 family	VIT_200s1860g00010	127.002	28.9773	2.13081	6.41957e-09	8.25441e-08	-	-
VIT_218s0122g01480	52.4012	350.882	-2.73572	2.10872e-36	3.1346e-35	p450	PF00067:Cytochrome P450	VIT_216s0050g01650	32.3581	153.623	-2.24554	6.46645e-09	8.30998e-08	-	PF03168:Late embryogenesis abundant protein
VIT_204s0008g06130	958.62	2253.59	-1.23243	2.25995e-36	3.35739e-35	KNOX2	PF03790:KNOX1 domain|PF03791:KNOX2 domain|PF03789:ELK domain|PF05920:Homeobox KN domain	VIT_202s0025g01740	476.574	1351.47	-1.50357	6.56241e-09	8.42851e-08	Auxin_resp	PF06507:Auxin response factor|PF02309:AUX/IAA family|PF02362:B3 DNA binding domain
VIT_205s0049g01970	643.281	163.444	1.97858	2.27539e-36	3.37829e-35	-	PF02309:AUX/IAA family	VIT_200s0424g00010	155.598	367.658	-1.24105	6.58734e-09	8.45574e-08	Pkinase	PF00069:Protein kinase domain|PF13947:Wall-associated receptor kinase galacturonan-binding
VIT_212s0035g01240	94.7764	453.979	-2.25383	2.56428e-36	3.80494e-35	-	-	VIT_205s0094g00200	107.197	31.5175	1.76363	6.59377e-09	8.45921e-08	-	PF00187:Chitin recognition protein|PF00182:Chitinase class I
VIT_204s0023g00730	1568.67	3451.31	-1.13712	2.72647e-36	4.04318e-35	-	PF14541:Xylanase inhibitor C-terminal|PF14543:Xylanase inhibitor N-terminal	VIT_201s0026g02550	24.389	85.1527	-1.80403	6.61505e-09	8.4817e-08	Myb_DNA-binding	PF00249:Myb-like DNA-binding domain|PF14379:MYB-CC type transfactor, LHEQLE motif
VIT_206s0004g01270	327.015	1117.85	-1.77018	2.87532e-36	4.26135e-35	DUF605	PF14288:1,3-beta-glucan synthase subunit FKS1, domain-1|PF02364:1,3-beta-glucan synthase component|PF04652:Vta1 like	VIT_213s0019g03060	514.222	198.671	1.37206	6.77871e-09	8.68172e-08	UDPGT	PF00201:UDP-glucoronosyl and UDP-glucosyl transferase
VIT_218s0001g08760	628.125	2416.42	-1.94247	2.96645e-36	4.39379e-35	-	-	VIT_204s0008g05470	3652.02	7343.89	-1.00779	6.82542e-09	8.73662e-08	F-box	PF00646:F-box domain
VIT_218s0001g05040	160.514	1474.32	-3.19459	3.45589e-36	5.11567e-35	-	PF01190:Pollen proteins Ole e I like	VIT_218s0001g11170	38.3206	1.60572	4.57053	6.84608e-09	8.75812e-08	Myb_DNA-binding	PF00249:Myb-like DNA-binding domain
VIT_200s0174g00330	22.3482	343.02	-3.91908	3.60692e-36	5.33604e-35	-	-	VIT_218s0001g01820	3274.27	1568.12	1.06212	6.88266e-09	8.79002e-08	NAM	PF02365:No apical meristem (NAM) protein
VIT_210s0071g00470	185.027	7.2225	4.68862	3.81935e-36	5.64693e-35	GRAM	PF02893:GRAM domain	VIT_207s0129g00730	214.441	453.914	-1.08175	6.94486e-09	8.86447e-08	p450	PF00067:Cytochrome P450
VIT_217s0000g02540	1806.25	501.092	1.84979	4.28664e-36	6.33405e-35	Pkinase_Tyr	PF14381:Ethylene-responsive protein kinase Le-CTR1|PF07714:Protein tyrosine kinase	VIT_211s0016g05140	972.283	460.51	1.07831	6.95559e-09	8.87317e-08	-	-
VIT_205s0020g05050	279.613	808.19	-1.53094	4.31991e-36	6.3794e-35	-	PF03552:Cellulose synthase	VIT_214s0060g02210	628.488	309.299	1.0231	7.00192e-09	8.92725e-08	GTP_EFTU	PF11987:Translation-initiation factor 2|PF00009:Elongation factor Tu GTP binding domain
VIT_201s0011g06290	9.85322	242.59	-4.59532	4.41128e-36	6.51045e-35	Metallophos	PF00149:Calcineurin-like phosphoesterase	VIT_218s0001g05480	454.581	209.442	1.11775	7.00651e-09	8.92808e-08	-	PF13266:Protein of unknown function (DUF4057)
VIT_218s0001g00890	625.103	136.211	2.1974	4.54396e-36	6.70227e-35	-	PF13041:PPR repeat family	VIT_203s0038g03430	366.182	95.6221	1.93703	7.06423e-09	8.99657e-08	-	PF03330:Rare lipoprotein A (RlpA)-like double-psi beta-barrel|PF01357:Pollen allergen
VIT_200s0558g00030	180.229	684.139	-1.92068	4.61403e-36	6.80157e-35	-	-	VIT_214s0066g02220	95.9947	15.7046	2.60799	7.16017e-09	9.11364e-08	-	-
VIT_205s0020g01650	416.738	1113.05	-1.41581	5.2695e-36	7.76318e-35	zf-CCCH	PF00642:Zinc finger C-x8-C-x5-C-x3-H type (and similar)	VIT_200s0615g00030	2218.07	625.121	1.82731	7.20734e-09	9.15841e-08	ADH_N	PF00107:Zinc-binding dehydrogenase|PF08240:Alcohol dehydrogenase GroES-like domain
VIT_211s0016g04570	81.6476	438.554	-2.41921	5.44565e-36	8.01793e-35	Pkinase	PF00069:Protein kinase domain|PF08263:Leucine rich repeat N-terminal domain|PF13855:Leucine rich repeat	VIT_218s0089g00520	135.511	306.507	-1.17813	7.3056e-09	9.26753e-08	TIR	PF02800:Glyceraldehyde 3-phosphate dehydrogenase, C-terminal domain|PF01582:TIR domain
VIT_217s0000g00240	606.543	1452.22	-1.25959	5.53521e-36	8.14495e-35	RRM_1	PF04059:RNA recognition motif 2|PF00076:RNA recognition motif. (a.k.a. RRM, RBD, or RNP domain)	VIT_207s0151g00260	1421.96	508.634	1.48306	7.33719e-09	9.30239e-08	ADH_N	PF13602:Zinc-binding dehydrogenase|PF08240:Alcohol dehydrogenase GroES-like domain
VIT_206s0004g05740	35.8722	254.025	-2.81519	5.61298e-36	8.25448e-35	-	-	VIT_206s0004g07770	707.905	243.957	1.53702	7.42611e-09	9.40987e-08	-	PF00141:Peroxidase
VIT_203s0063g02320	350.424	17.8424	4.29782	5.63323e-36	8.27934e-35	-	PF03181:BURP domain	VIT_202s0025g02560	12039.2	4046.44	1.57302	7.45038e-09	9.43535e-08	Cys_Met_Meta_PP	PF01053:Cys/Met metabolism PLP-dependent enzyme
VIT_206s0004g00170	614.364	196.506	1.64363	5.90127e-36	8.66814e-35	-	PF01029:NusB family	VIT_204s0023g01550	89.6578	218.172	-1.28191	7.48845e-09	9.47297e-08	-	-
VIT_219s0015g00040	244.041	11.9673	4.35949	6.1931e-36	9.09141e-35	ABC_membrane	PF00664:ABC transporter transmembrane region|PF00005:ABC transporter	VIT_201s0011g00410	197.861	465.473	-1.23438	7.54589e-09	9.54031e-08	-	-
VIT_218s0001g04610	708.643	234.79	1.59273	6.43456e-36	9.44027e-35	Methyltransf_11	PF08241:Methyltransferase domain	VIT_214s0068g00680	4049.46	8502.54	-1.07012	7.64447e-09	9.6488e-08	-	PF02800:Glyceraldehyde 3-phosphate dehydrogenase, C-terminal domain|PF00044:Glyceraldehyde 3-phosphate dehydrogenase, NAD binding domain
VIT_214s0171g00100	251.13	10.3191	4.60693	6.52331e-36	9.56481e-35	Cu_bind_like	PF02298:Plastocyanin-like domain	VIT_217s0000g08290	223.705	85.0887	1.39634	7.76666e-09	9.79758e-08	zf-Dof	PF02701:Dof domain, zinc finger
VIT_218s0117g00220	1247.15	345.393	1.85112	6.78977e-36	9.94963e-35	-	-	VIT_217s0000g04390	14.2606	70.6944	-2.31221	7.7751e-09	9.80277e-08	Pkinase_Tyr	PF07714:Protein tyrosine kinase
VIT_201s0127g00070	795.953	164.208	2.27758	6.86657e-36	1.00562e-34	MFS_1	PF07690:Major Facilitator Superfamily	VIT_200s1328g00020	614.161	1889.46	-1.62144	8.01991e-09	1.01002e-07	-	PF06404:Phytosulfokine precursor protein (PSK)
VIT_201s0011g03500	55.7956	491.761	-3.13351	6.9443e-36	1.0164e-34	-	-	VIT_200s0258g00100	159.804	401.89	-1.33093	8.14011e-09	1.02459e-07	Pkinase	PF00069:Protein kinase domain
VIT_210s0003g02020	445.801	88.6496	2.33109	7.08351e-36	1.03617e-34	Pkinase_Tyr	PF07714:Protein tyrosine kinase	VIT_208s0007g04860	299.947	85.892	1.80248	8.19206e-09	1.03055e-07	-	PF06813:Nodulin-like
VIT_204s0008g03320	416.496	1356.72	-1.70332	7.08813e-36	1.03623e-34	-	-	VIT_215s0046g02030	200.53	61.4437	1.70707	8.24546e-09	1.0367e-07	Pkinase	PF00069:Protein kinase domain
VIT_205s0077g01280	13.7049	1340.8	-6.59306	7.12798e-36	1.04144e-34	Glyco_hydro_3_C	PF01915:Glycosyl hydrolase family 3 C-terminal domain|PF14310:Fibronectin type III-like domain|PF00933:Glycosyl hydrolase family 3 N terminal domain	VIT_212s0028g01080	4839.69	10320.4	-1.09247	8.3375e-09	1.04769e-07	-	PF01789:PsbP
VIT_207s0005g04890	1190.53	313.853	1.92299	7.33326e-36	1.0708e-34	-	PF13417:Glutathione S-transferase, N-terminal domain|PF13410:Glutathione S-transferase, C-terminal domain	VIT_203s0038g02510	1194.37	2787.63	-1.22268	8.44215e-09	1.05966e-07	-	-
VIT_207s0005g04750	2130.24	999.763	1.09149	7.38624e-36	1.0779e-34	-	-	VIT_203s0063g00990	39.5461	1.6708	4.60484	8.51969e-09	1.0688e-07	Cu_bind_like	PF02298:Plastocyanin-like domain
VIT_215s0046g02370	8029.83	2893.35	1.47254	7.69072e-36	1.12168e-34	-	-	VIT_214s0066g01200	471.91	176.049	1.42192	8.59956e-09	1.07823e-07	-	-
VIT_214s0060g02210	855.566	275.077	1.63644	7.99577e-36	1.16548e-34	GTP_EFTU	PF11987:Translation-initiation factor 2|PF00009:Elongation factor Tu GTP binding domain	novel.375	127.245	41.4531	1.61933	8.66208e-09	1.08547e-07	-	- && P17407.1 RecName: Full=21 kDa protein; AltName: Full=1.2 protein; Flags: Precursor && PF04043:Plant invertase/pectin methylesterase inhibitor
VIT_219s0085g00880	953.299	2435.88	-1.35321	8.2183e-36	1.19721e-34	Aldedh	PF00171:Aldehyde dehydrogenase family	VIT_213s0084g00570	154.588	384.643	-1.31532	8.80011e-09	1.10215e-07	Pkinase	PF13855:Leucine rich repeat|PF08263:Leucine rich repeat N-terminal domain|PF00069:Protein kinase domain
VIT_216s0100g01020	8455.58	3289.72	1.36194	9.27625e-36	1.35054e-34	Chal_sti_synt_N	PF00195:Chalcone and stilbene synthases, N-terminal domain|PF02797:Chalcone and stilbene synthases, C-terminal domain	VIT_207s0129g00830	31.2608	103.936	-1.73516	8.83782e-09	1.10626e-07	-	-
VIT_202s0012g01390	1400.92	3916.81	-1.48254	9.33952e-36	1.35895e-34	-	PF05340:Protein of unknown function (DUF740)	VIT_204s0159g00040	3767.8	1873.22	1.00824	8.87947e-09	1.11086e-07	-	PF01124:MAPEG family
VIT_210s0003g04910	1391.58	138.477	3.3312	9.37452e-36	1.36324e-34	ADH_N	PF00107:Zinc-binding dehydrogenase|PF08240:Alcohol dehydrogenase GroES-like domain	VIT_200s0551g00020	4100.61	2049.05	1.00075	8.8862e-09	1.11109e-07	-	-
VIT_218s0001g07870	789.279	225.095	1.81018	9.51739e-36	1.38321e-34	-	PF07802:GCK domain	VIT_204s0008g06220	6353.44	3167.66	1.00411	9.10107e-09	1.13608e-07	-	PF00366:Ribosomal protein S17|PF16205:Ribosomal_S17 N-terminal
VIT_208s0007g00840	77.1635	635.198	-3.03452	9.97578e-36	1.4484e-34	AAA	PF00004:ATPase family associated with various cellular activities (AAA)	VIT_211s0052g00300	788.071	301.121	1.38762	9.14089e-09	1.14042e-07	-	PF05022:SRP40, C-terminal domain
VIT_206s0004g07130	200.454	797.078	-1.98892	9.97764e-36	1.4484e-34	Epimerase	PF01370:NAD dependent epimerase/dehydratase family	VIT_219s0015g00020	3257.55	903.21	1.8506	9.17097e-09	1.14355e-07	ABC_tran	PF00005:ABC transporter|PF00664:ABC transporter transmembrane region
VIT_211s0016g02280	129.763	494.678	-1.9321	1.02499e-35	1.48705e-34	-	PF02347:Glycine cleavage system P-protein	VIT_213s0067g03230	61.8833	8.39555	2.88139	9.24868e-09	1.1526e-07	-	-
VIT_201s0011g04990	684.859	224.958	1.60485	1.02666e-35	1.48859e-34	-	-	VIT_205s0020g03890	237.905	82.3164	1.5299	9.34359e-09	1.16379e-07	-	PF07765:KIP1-like protein
VIT_205s0020g04020	75.6605	366.519	-2.27631	1.07996e-35	1.56496e-34	-	-	VIT_201s0011g00250	706.799	1516.61	-1.10134	9.41681e-09	1.17227e-07	-	PF01182:Glucosamine-6-phosphate isomerases/6-phosphogluconolactonase
VIT_214s0060g02300	5009.59	1941.36	1.3677	1.08973e-35	1.5782e-34	-	-	VIT_218s0001g13670	240.702	40.7529	2.56281	9.53093e-09	1.18582e-07	-	PF07250:Glyoxal oxidase N-terminus|PF09118:Domain of unknown function (DUF1929)
VIT_217s0000g07320	840.354	241.556	1.79677	1.16341e-35	1.68392e-34	-	-	VIT_206s0061g00040	351.836	114.301	1.62249	9.57644e-09	1.19083e-07	-	PF03727:Hexokinase|PF00349:Hexokinase
VIT_219s0014g04790	510.633	1259.16	-1.302	1.18321e-35	1.71158e-34	-	-	VIT_219s0014g02870	1471.47	717.244	1.03641	9.58756e-09	1.19156e-07	-	PF00150:Cellulase (glycosyl hydrolase family 5)
VIT_214s0036g00930	18827.3	7406.16	1.34599	1.35106e-35	1.95324e-34	ubiquitin	PF00240:Ubiquitin family	VIT_214s0036g01520	662.161	300.197	1.14124	9.78355e-09	1.21525e-07	-	PF04427:Brix domain
VIT_206s0004g03540	1377.42	6473.1	-2.2318	1.35688e-35	1.96051e-34	Pkinase	PF00069:Protein kinase domain	VIT_204s0008g03660	1401.93	596.928	1.23166	9.89778e-09	1.22877e-07	-	-
VIT_208s0007g05570	988.983	394.659	1.32534	1.48709e-35	2.1474e-34	Methyltransf_11	PF08241:Methyltransferase domain	VIT_208s0007g06670	430.953	138.247	1.64001	9.95232e-09	1.23486e-07	-	-
VIT_205s0102g00460	589.008	127.625	2.20485	1.49513e-35	2.15775e-34	-	PF11955:Plant organelle RNA recognition domain	VIT_218s0041g02110	206.026	80.3549	1.35788	1.00461e-08	1.24469e-07	-	-
VIT_202s0033g00320	962.571	318.529	1.59497	1.50535e-35	2.17122e-34	-	PF02492:CobW/HypB/UreG, nucleotide-binding domain|PF07683:Cobalamin synthesis protein cobW C-terminal domain	VIT_218s0001g07360	202.656	89.1082	1.18373	1.01313e-08	1.25432e-07	Usp	PF00582:Universal stress protein family
VIT_207s0005g00560	3755.74	1775.26	1.08115	1.53744e-35	2.21622e-34	-	PF01776:Ribosomal L22e protein family	VIT_208s0007g05100	37.1059	129.787	-1.80351	1.02587e-08	1.26871e-07	Glyco_hydro_31	PF01055:Glycosyl hydrolases family 31
VIT_206s0004g02060	5.57975	227.44	-5.27805	1.66549e-35	2.39941e-34	Aldedh	PF00171:Aldehyde dehydrogenase family	VIT_205s0020g03710	3062.43	1345.82	1.18607	1.02962e-08	1.27265e-07	-	PF13302:Acetyltransferase (GNAT) domain
VIT_216s0022g00890	4.41393	235.85	-5.7064	1.72619e-35	2.48541e-34	-	PF04043:Plant invertase/pectin methylesterase inhibitor	VIT_210s0003g01770	2008.23	674.331	1.57424	1.03593e-08	1.27976e-07	-	-
VIT_206s0004g00600	875.777	268.335	1.70613	1.83173e-35	2.63539e-34	-	-	VIT_203s0038g03030	11.2109	59.4254	-2.40835	1.062e-08	1.31124e-07	-	PF00924:Mechanosensitive ion channel
VIT_202s0012g00590	478.796	116.536	2.03726	1.83248e-35	2.63539e-34	-	PF09402:Man1-Src1p-C-terminal domain	VIT_215s0046g00440	2228.35	752.62	1.56587	1.07177e-08	1.32188e-07	PI3_PI4_kinase	PF00240:Ubiquitin family|PF00454:Phosphatidylinositol 3- and 4-kinase
VIT_200s0323g00060	9.83251	222.596	-4.50762	1.98231e-35	2.84921e-34	-	PF04043:Plant invertase/pectin methylesterase inhibitor	VIT_216s0039g00490	591.862	166.574	1.82867	1.07353e-08	1.32332e-07	-	-
VIT_213s0019g04030	62.4408	352.137	-2.4883	2.01989e-35	2.90155e-34	Peptidase_S10	PF00450:Serine carboxypeptidase	VIT_203s0038g01380	4040.95	1574.35	1.35996	1.07712e-08	1.32703e-07	-	-
VIT_206s0061g00770	853.549	211.621	2.01	2.02189e-35	2.90272e-34	-	PF01281:Ribosomal protein L9, N-terminal domain	VIT_214s0060g02300	1021.11	436.787	1.22521	1.0836e-08	1.33428e-07	-	-
VIT_211s0065g01090	3172.43	1126.69	1.49311	2.04703e-35	2.93712e-34	DEAD	PF00270:DEAD/DEAH box helicase|PF00271:Helicase conserved C-terminal domain	VIT_209s0002g03770	1376.26	679.002	1.01921	1.111e-08	1.36432e-07	-	PF05172:Nup53/35/40-type RNA recognition motif
VIT_207s0031g00670	9133.1	4229.21	1.11076	2.0669e-35	2.96391e-34	HSF_DNA-bind	PF00447:HSF-type DNA-binding	VIT_206s0004g00270	36.6228	0	7.68186	1.11716e-08	1.3704e-07	p450	PF00067:Cytochrome P450
VIT_201s0011g04820	41.6442	353.509	-3.08271	2.14762e-35	3.07788e-34	DnaJ	PF00226:DnaJ domain	VIT_212s0028g01980	675.602	329.854	1.03465	1.12223e-08	1.37587e-07	-	PF00687:Ribosomal protein L1p/L10e family
VIT_208s0007g05100	100.025	401.238	-2.00437	2.21954e-35	3.17912e-34	Glyco_hydro_31	PF01055:Glycosyl hydrolases family 31	VIT_211s0052g01250	1247.78	558.57	1.15923	1.12387e-08	1.37695e-07	-	PF06955:Xyloglucan endo-transglycosylase (XET) C-terminus|PF00722:Glycosyl hydrolases family 16
VIT_214s0006g00820	5847.9	2420.61	1.27231	2.27516e-35	3.2569e-34	-	PF01294:Ribosomal protein L13e	VIT_213s0047g00350	485.955	213.447	1.18632	1.13027e-08	1.38348e-07	-	-
VIT_207s0141g00600	45.8762	271.267	-2.56737	2.28442e-35	3.26827e-34	-	PF04398:Protein of unknown function, DUF538	VIT_214s0036g01060	1577.24	4353.28	-1.46466	1.1311e-08	1.38376e-07	-	-
VIT_215s0046g01140	940.971	4216.91	-2.16488	2.40905e-35	3.44458e-34	WRKY	PF03106:WRKY DNA -binding domain	VIT_208s0007g08000	171.09	38.2822	2.1637	1.14092e-08	1.3935e-07	-	-
VIT_211s0052g00510	3180.94	1042.03	1.60971	2.62336e-35	3.74885e-34	-	PF05997:Nucleolar protein,Nop52	VIT_206s0004g06790	6.0875	46.7728	-2.94044	1.14247e-08	1.39465e-07	2OG-FeII_Oxy	PF03171:2OG-Fe(II) oxygenase superfamily|PF14226:non-haem dioxygenase in morphine synthesis N-terminal
VIT_212s0028g00710	505.397	2071.04	-2.03341	2.68513e-35	3.8349e-34	-	-	VIT_208s0058g01210	7.76618	54.4658	-2.8078	1.14407e-08	1.39585e-07	-	PF00234:Protease inhibitor/seed storage/LTP family
VIT_210s0003g01160	3860.4	1683.96	1.19682	2.71551e-35	3.87606e-34	HLH	PF00010:Helix-loop-helix DNA-binding domain	VIT_212s0035g01554	195.999	62.7309	1.64378	1.165e-08	1.42062e-07	NB-ARC	PF00931:NB-ARC domain
VIT_214s0060g00250	25.4586	227.839	-3.16299	2.79632e-35	3.98911e-34	-	-	VIT_219s0014g00500	563.975	1171.22	-1.05408	1.1721e-08	1.42851e-07	Pkinase_Tyr	PF13855:Leucine rich repeat|PF07714:Protein tyrosine kinase|PF11721:Di-glucose binding within endoplasmic reticulum
VIT_215s0021g00640	994.223	346.213	1.52117	2.90443e-35	4.14094e-34	Ras	PF00071:Ras family	VIT_212s0059g00710	302.193	625.731	-1.05028	1.17731e-08	1.43409e-07	-	-
VIT_211s0016g04960	106.001	976.84	-3.19784	2.94351e-35	4.19424e-34	Asp_Glu_race	PF01177:Asp/Glu/Hydantoin racemase	novel.514	38.1815	0	7.74241	1.18316e-08	1.44044e-07	-	- && Q6Q3H2.1 RecName: Full=Valencene synthase; Short=VvVal; AltName: Full=7-epi-alpha-selinene synthase && PF03936:Terpene synthase family, metal binding domain|PF01397:Terpene synthase, N-terminal domain
VIT_208s0105g00280	2405.28	967.571	1.31349	3.00256e-35	4.27593e-34	-	PF01201:Ribosomal protein S8e	VIT_208s0007g06710	674.416	302.975	1.15411	1.18985e-08	1.4478e-07	-	-
VIT_207s0104g00310	7361.86	2590.24	1.50676	3.18901e-35	4.53884e-34	-	-	VIT_200s0125g00190	1337.94	562.793	1.24943	1.20321e-08	1.46323e-07	-	-
VIT_214s0066g00600	431.335	86.923	2.31433	3.19324e-35	4.54225e-34	-	-	VIT_210s0116g01735	1219.86	2863.59	-1.23095	1.20381e-08	1.46323e-07	-	PF00231:ATP synthase
VIT_218s0001g00510	1986.52	707.66	1.48866	3.25496e-35	4.62738e-34	-	PF02897:Prolyl oligopeptidase, N-terminal beta-propeller domain|PF00326:Prolyl oligopeptidase family	VIT_217s0000g03350	47.8741	138.612	-1.53523	1.21014e-08	1.47013e-07	-	PF14380:Wall-associated receptor kinase C-terminal
VIT_218s0001g06390	745.555	2188.94	-1.55254	3.34934e-35	4.75883e-34	-	PF10250:GDP-fucose protein O-fucosyltransferase	VIT_209s0002g08460	347.022	157.996	1.13445	1.21565e-08	1.47604e-07	-	-
VIT_218s0001g12950	1001.92	2632.26	-1.39262	3.39826e-35	4.82557e-34	CRAL_TRIO_N	PF03765:CRAL/TRIO, N-terminal domain|PF00650:CRAL/TRIO domain	VIT_204s0008g02850	1198.58	522.178	1.19848	1.21979e-08	1.48027e-07	Proteasome	PF00227:Proteasome subunit
VIT_217s0000g01970	1253.92	4440.93	-1.82382	3.40546e-35	4.83303e-34	Pkinase	PF00069:Protein kinase domain	VIT_208s0007g08650	939.74	430.153	1.12745	1.22863e-08	1.4902e-07	NUC173	PF08161:NUC173 domain
[truncated: 6,309 more rows]

## Sheet: Table S2
Table S2. GO enrichment analysis of DEGs.
5AB VS BCK														5AL VS LCK
[truncated: 29 more rows]

## Sheet: Table S3
Table S3. KEGG enrichment analysis of DEGs of grapevine buds and leaves.
[truncated: 117 more rows]

[truncated: 3 more sheets: Table S4, Table S5, Table S6]
